# Supplementary material for: War-related vicarious trauma among healthcare providers in the war-torn tigray, Northern Ethiopia
Source: PLoS One. 2026 Mar 4;21(3):e0340978. doi: 10.1371/journal.pone.0340978 (PMC12959660; doi:10.1371/journal.pone.0340978)
Supplement: S1 File — (XLSX) [file pone.0340978.s001.xlsx]

## Sheet: Vicarious trauma N=2366 Labelle
consent	Type_HF	Facility	Health_Post	Primary_Hospital	General_Hospital	sex	Male	agecat	religion	religion_other	marital_status	ms	partner_occ	fam_size	familysize	familysize2	num_children	num_elderly	dep_other	dependents	residence	house_own	house_live	wealth	profession	profession_other	educ	educ_other	md	education	education_merged	specialist	sub_specialist	unit	unit1	unit2	unit3	unit4	unit5	unit6	unit7	unit8	unit9	position	position_type	position_type_other	work_exp_total	work_exp_current	salary
1	1	5				2	0	3	1		4	3	#NULL!	5	3	2	2	0	0	2	1	1	2	3	4		3		#NULL!	3	2	#NULL!	#NULL!	3	0	0	1	0	0	0	0	0	0	1	1		23	9	10150
1	1	5				2	0	2	1		2	2	5	4	2	1	2	0	0	2	1	2	1	3	4		3		#NULL!	3	2	#NULL!	#NULL!	3	0	0	1	0	0	0	0	0	0	2	#NULL!		9	7	9056
1	1	5				2	0	2	1		2	2	3	4	2	1	2	0	0	2	1	2	1	3	4		3		#NULL!	3	2	#NULL!	#NULL!	1	1	0	0	0	0	0	0	0	0	2	#NULL!		4	4	5400
1	1	5				2	0	2	1		2	2	5	4	2	1	2	0	0	2	1	1	2	3	4		3		#NULL!	3	2	#NULL!	#NULL!	1	1	0	0	0	0	0	0	0	0	2	#NULL!		10	6	7071
1	1	5				1	1	1	1		1	1	#NULL!	1	1	1	0	0	0	0	2	2	1	3	4		3		#NULL!	3	2	#NULL!	#NULL!	1	1	0	0	0	0	0	0	0	0	2	#NULL!		5	5	5400
1	4	2				2	0	4	1		2	2	5	6	3	2	4	0	0	4	1	1	2	2	5		2		#NULL!	2	1	#NULL!	#NULL!	5	0	0	0	0	1	0	0	0	0	2	#NULL!		30	22	8017
1	1	5				2	0	3	1		2	2	5	4	2	1	2	0	0	2	1	2	3	3	1		4		#NULL!	4	3	#NULL!	#NULL!	9	0	0	0	0	0	0	0	0	1	2	#NULL!		20	14	10057
1	1	5				1	1	2	1		2	2	5	5	3	2	3	0	0	3	1	2	1	3	1		3		#NULL!	3	2	#NULL!	#NULL!	1	1	0	0	0	0	0	0	0	0	2	#NULL!		15	8	9056
1	1	5				2	0	1	1		1	1	#NULL!	2	1	1	0	0	1	1	1	2	1	3	1		3		#NULL!	3	2	#NULL!	#NULL!	9	0	0	0	0	0	0	0	0	1	2	#NULL!		3	2	6193
1	4	2				2	0	4	1		3	3	#NULL!	3	2	1	2	0	0	2	1	2	1	3	4		2		#NULL!	2	1	#NULL!	#NULL!	4 7	0	0	0	1	0	0	1	0	0	2	#NULL!		30	11	8017
1	1	5				2	0	2	1		2	2	5	5	3	2	2	0	1	3	1	2	1	3	5		3		#NULL!	3	2	#NULL!	#NULL!	5	0	0	0	0	1	0	0	0	0	2	#NULL!		8	5	9056
1	1	5				1	1	1	1		1	1	#NULL!	1	1	1	0	0	0	0	2	2	1	3	4		3		#NULL!	3	2	#NULL!	#NULL!	3	0	0	1	0	0	0	0	0	0	2	#NULL!		6	2	7071
1	1	5				2	0	2	1		2	2	6	4	2	1	2	0	0	2	1	2	1	3	4		3		#NULL!	3	2	#NULL!	#NULL!	3	0	0	1	0	0	0	0	0	0	2	#NULL!		8	2	8017
1	1	5				2	0	1	1		2	2	6	3	2	1	1	0	0	1	1	2	1	3	4		2		#NULL!	2	1	#NULL!	#NULL!	2	0	1	0	0	0	0	0	0	0	2	#NULL!		4	4	5300
1	1	5				2	0	1	1		1	1	#NULL!	3	2	1	0	1	0	1	1	2	3	3	5		3		#NULL!	3	2	#NULL!	#NULL!	5	0	0	0	0	1	0	0	0	0	2	#NULL!		7	5	7153
1	1	5				1	1	2	1		2	2	5	5	3	2	2	0	1	3	1	2	1	3	5		3		#NULL!	3	2	#NULL!	#NULL!	5	0	0	0	0	1	0	0	0	0	2	#NULL!		13	8	9056
1	1	5				2	0	4	1		2	2	3	6	3	2	2	0	0	2	1	1	2	3	4		3		#NULL!	3	2	#NULL!	#NULL!	9	0	0	0	0	0	0	0	0	1	2	#NULL!		20	15	6006
1	1	5				2	0	1	1		2	2	5	5	3	2	1	0	2	3	1	2	1	2	4		3		#NULL!	3	2	#NULL!	#NULL!	9	0	0	0	0	0	0	0	0	1	2	#NULL!		7	4	8150
1	1	5				1	1	3	1		2	2	5	5	3	2	3	0	0	3	1	1	2	2	4		3		#NULL!	3	2	#NULL!	#NULL!	9	0	0	0	0	0	0	0	0	1	2	#NULL!		12	4	8000
1	1	5				1	1	1	1		1	1	#NULL!	1	1	1	0	0	0	0	2	2	1	3	4		2		#NULL!	2	1	#NULL!	#NULL!	6	0	0	0	0	0	1	0	0	0	2	#NULL!		5	5	4609
1	1	5				2	0	2	1		2	2	6	7	3	2	4	0	0	4	1	1	2	2	4		3		#NULL!	3	2	#NULL!	#NULL!	6	0	0	0	0	0	1	0	0	0	2	#NULL!		9	7	8017
1	1	5				2	0	3	1		3	3	#NULL!	5	3	2	2	1	0	3	1	1	2	2	4		3		#NULL!	3	2	#NULL!	#NULL!	6	0	0	0	0	0	1	0	0	0	2	#NULL!		16	8	9056
1	1	5				2	0	1	1		1	1	#NULL!	1	1	1	0	0	0	0	1	2	1	3	4		3		#NULL!	3	2	#NULL!	#NULL!	6	0	0	0	0	0	1	0	0	0	2	#NULL!		8	6	6091
1	1	5				2	0	2	1		2	2	5	5	3	2	2	0	0	2	1	2	1	2	4		3		#NULL!	3	2	#NULL!	#NULL!	6	0	0	0	0	0	1	0	0	0	2	#NULL!		10	10	9056
1	1	5				2	0	2	1		2	2	5	5	3	2	2	0	1	3	1	2	1	3	5		4		#NULL!	4	3	#NULL!	#NULL!	5	0	0	0	0	1	0	0	0	0	2	#NULL!		10	3	8017
1	1	5				1	1	2	1		2	2	5	2	1	1	0	0	0	0	1	2	1	3	5		3		#NULL!	3	2	#NULL!	#NULL!	5	0	0	0	0	1	0	0	0	0	2	#NULL!		6	3	7071
1	1	5				2	0	1	1		1	1	#NULL!	6	3	2	0	0	0	0	1	2	3	2	5		3		#NULL!	3	2	#NULL!	#NULL!	5 9	0	0	0	0	1	0	0	0	1	2	#NULL!		5	2	7071
1	4	2				2	0	1	1		2	2	5	3	2	1	1	0	0	1	1	1	3	2	6		4		#NULL!	4	3	#NULL!	#NULL!	4	0	0	0	1	0	0	0	0	0	1	7		6	3	8017
1	1	5				2	0	1	1		1	1	#NULL!	2	1	1	0	0	0	0	2	2	1	2	5		3		#NULL!	3	2	#NULL!	#NULL!	5	0	0	0	0	1	0	0	0	0	2	#NULL!		7	5	7071
1	1	5				2	0	2	1		2	2	5	7	3	2	4	0	1	5	1	1	2	2	5		3		#NULL!	3	2	#NULL!	#NULL!	4	0	0	0	1	0	0	0	0	0	2	#NULL!		16	11	9056
1	1	5				2	0	2	1		2	2	5	3	2	1	1	0	0	1	1	1	1	3	4		3		#NULL!	3	2	#NULL!	#NULL!	6	0	0	0	0	0	1	0	0	0	2	#NULL!		10	8	9056
1	1	5				2	0	2	1		3	3	#NULL!	3	2	1	1	0	0	1	1	2	1	3	4		3		#NULL!	3	2	#NULL!	#NULL!	6	0	0	0	0	0	1	0	0	0	2	#NULL!		12	12	9056
1	1	5				2	0	2	1		2	2	6	4	2	1	2	0	0	2	1	1	2	3	4		3		#NULL!	3	2	#NULL!	#NULL!	6	0	0	0	0	0	1	0	0	0	2	#NULL!		6	4	7071
1	1	5				1	1	2	1		1	1	#NULL!	1	1	1	0	0	0	0	2	2	1	3	8	Pathology unit	3		#NULL!	3	2	#NULL!	#NULL!	9	0	0	0	0	0	0	0	0	1	2	#NULL!		11	10	9056
1	1	5				1	1	2	1		2	2	6	3	2	1	1	0	0	1	1	2	1	2	1		3		#NULL!	3	2	#NULL!	#NULL!	9	0	0	0	0	0	0	0	0	1	2	#NULL!		8	8	8354
1	1	5				2	0	2	1		2	2	7	6	3	2	4	0	0	4	1	1	2	2	4		3		#NULL!	3	2	#NULL!	#NULL!	3	0	0	1	0	0	0	0	0	0	1	10	Head nurse	18	15	10150
1	1	5				2	0	2	1		1	1	#NULL!	4	2	1	0	0	0	0	1	1	2	3	4		3		#NULL!	3	2	#NULL!	#NULL!	3	0	0	1	0	0	0	0	0	0	2	#NULL!		8	8	9056
1	4	2				2	0	2	1		2	2	5	4	2	1	2	0	0	2	1	2	1	2	2		2		#NULL!	2	1	#NULL!	#NULL!	4	0	0	0	1	0	0	0	0	0	2	#NULL!		5	4	5100
1	4	2				2	0	1	1		1	1	#NULL!	1	1	1	0	0	0	0	2	2	1	2	5		2		#NULL!	2	1	#NULL!	#NULL!	5	0	0	0	0	1	0	0	0	0	1	1		2	1	4609
1	3	3		Lekatit11_PH		1	1	2	1		2	2	5	5	3	2	1	1	1	3	1	2	1	3	1		3		#NULL!	3	2	#NULL!	#NULL!	4	0	0	0	1	0	0	0	0	0	1	1		14	5	9056
1	1	5				1	1	3	1		2	2	1	4	2	1	1	0	1	2	1	1	2	2	2		3		#NULL!	3	2	#NULL!	#NULL!	4	0	0	0	1	0	0	0	0	0	1	1		24	8	11305
1	1	5				1	1	2	1		2	2	1	4	2	1	2	0	0	2	1	2	1	3	1		3		#NULL!	3	2	#NULL!	#NULL!	9	0	0	0	0	0	0	0	0	1	2	#NULL!		8	6	8017
1	1	5				1	1	2	1		2	2	5	5	3	2	3	0	0	3	1	2	4	2	3		#NULL!		2	7	5	10	#NULL!	9	0	0	0	0	0	0	0	0	1	1	2		12	10	1601
1	1	5				2	0	1	1		1	1	#NULL!	1	1	1	0	0	0	0	2	2	3	2	4		3		#NULL!	3	2	#NULL!	#NULL!	2	0	1	0	0	0	0	0	0	0	2	#NULL!		6	4	7071
1	4	2				1	1	3	1		2	2	7	5	3	2	3	0	0	3	1	2	1	3	6		4		#NULL!	4	3	#NULL!	#NULL!	4	0	0	0	1	0	0	0	0	0	1	7		25	4	9056
1	1	5				2	0	2	1		2	2	5	4	2	1	2	0	0	2	1	2	1	3	4		3		#NULL!	3	2	#NULL!	#NULL!	6	0	0	0	0	0	1	0	0	0	2	#NULL!		8	8	8017
1	1	5				2	0	2	1		2	2	5	4	2	1	2	0	1	3	1	2	1	3	4		3		#NULL!	3	2	#NULL!	#NULL!	9	0	0	0	0	0	0	0	0	1	2	#NULL!		16	14	9058
1	1	5				2	0	4	2		3	3	#NULL!	3	2	1	1	0	1	2	2	1	1	3	4		3		#NULL!	3	2	#NULL!	#NULL!	4 9	0	0	0	1	0	0	0	0	1	2	#NULL!		30	14	6000
1	4	2				1	1	2	1		2	2	1	4	2	1	2	0	0	2	1	2	1	3	2		2		#NULL!	2	1	#NULL!	#NULL!	7 4	0	0	0	1	0	0	1	0	0	1	1		14	9	7071
1	1	5				2	0	1	1		1	1	#NULL!	1	1	1	0	0	0	0	2	2	1	2	4		3		#NULL!	3	2	#NULL!	#NULL!	1	1	0	0	0	0	0	0	0	0	2	#NULL!		5	2	7071
1	2	4			Adigrat_GH	1	1	4	1		2	2	5	6	3	2	0	0	0	0	1	1	2	3	4		2		#NULL!	2	1	#NULL!	#NULL!	3	0	0	1	0	0	0	0	0	0	2	#NULL!		36	31	8017
1	2	4			Adigrat_GH	1	1	2	1		2	2	5	3	2	1	1	0	0	1	1	2	1	2	4		3		#NULL!	3	2	#NULL!	#NULL!	4	0	0	0	1	0	0	0	0	0	2	#NULL!		5	3	8017
1	1	5				1	1	2	1		2	2	5	4	2	1	2	1	0	3	2	2	1	3	5		3		#NULL!	3	2	#NULL!	#NULL!	5	0	0	0	0	1	0	0	0	0	1	1		9	9	6400
1	1	5				2	0	1	1		2	2	5	2	1	1	0	0	0	0	2	2	1	3	5		3		#NULL!	3	2	#NULL!	#NULL!	5 2	0	1	0	0	1	0	0	0	0	2	#NULL!		6	6	7071
1	1	5				2	0	1	1		2	2	5	4	2	1	2	0	0	2	2	1	2	3	5		3		#NULL!	3	2	#NULL!	#NULL!	5	0	0	0	0	1	0	0	0	0	2	#NULL!		6	3	7071
1	1	5				2	0	1	1		2	2	5	3	2	1	1	0	1	2	2	2	1	2	4		3		#NULL!	3	2	#NULL!	#NULL!	7	0	0	0	0	0	0	1	0	0	2	#NULL!		4	3	7071
1	1	5				2	0	1	1		1	1	#NULL!	1	1	1	0	0	0	0	2	2	1	3	4		3		#NULL!	3	2	#NULL!	#NULL!	7	0	0	0	0	0	0	1	0	0	2	#NULL!		3	3	6909
1	1	5				1	1	2	1		2	2	5	4	2	1	2	0	1	3	2	1	2	3	4		3		#NULL!	3	2	#NULL!	#NULL!	7	0	0	0	0	0	0	1	0	0	2	#NULL!		5	3	5553
1	1	5				2	0	2	1		2	2	5	4	2	1	2	0	1	3	2	2	1	3	4		3		#NULL!	3	2	#NULL!	#NULL!	7	0	0	0	0	0	0	1	0	0	2	#NULL!		5	3	8016
1	1	5				1	1	2	1		2	2	5	5	3	2	3	1	0	4	2	2	1	3	4		3		#NULL!	3	2	#NULL!	#NULL!	7	0	0	0	0	0	0	1	0	0	1	6		12	6	7071
1	1	5				2	0	1	1		2	2	5	2	1	1	0	0	0	0	2	2	1	3	4		3		#NULL!	3	2	#NULL!	#NULL!	3	0	0	1	0	0	0	0	0	0	2	#NULL!		2	2	6173
1	1	5				1	1	1	1		1	1	#NULL!	1	1	1	0	0	0	0	2	2	1	2	4		3		#NULL!	3	2	#NULL!	#NULL!	3	0	0	1	0	0	0	0	0	0	2	#NULL!		3	3	7071
1	1	5				2	0	1	1		1	1	#NULL!	6	3	2	0	1	0	1	1	2	1	3	3		#NULL!		1	6	4	#NULL!	#NULL!	1	1	0	0	0	0	0	0	0	0	2	#NULL!		1	1	12000
1	1	5				1	1	2	1		1	1	#NULL!	1	1	1	0	0	0	0	2	1	1	3	2		3		#NULL!	3	2	#NULL!	#NULL!	9	0	0	0	0	0	0	0	0	1	2	#NULL!		10	5	8017
1	1	5				1	1	1	1		2	2	5	2	1	1	0	0	0	0	1	2	1	3	8	Aneshtetist	3		#NULL!	3	2	#NULL!	#NULL!	2	0	1	0	0	0	0	0	0	0	1	10	Anesthesia clinical coordinator	6	6	10150
1	1	5				1	1	1	1		1	1	#NULL!	1	1	1	0	0	0	0	1	2	1	2	8	Aneshtetist	3		#NULL!	3	2	#NULL!	#NULL!	2	0	1	0	0	0	0	0	0	0	2	#NULL!		4	4	10151
1	1	5				2	0	2	1		2	2	5	4	2	1	1	1	0	2	1	2	1	2	4		3		#NULL!	3	2	#NULL!	#NULL!	3	0	0	1	0	0	0	0	0	0	2	#NULL!		11	6	8017
1	1	5				1	1	3	1		2	2	5	6	3	2	3	0	1	4	1	1	2	3	4		3		#NULL!	3	2	#NULL!	#NULL!	2	0	1	0	0	0	0	0	0	0	2	#NULL!		15	7	8017
1	1	5				2	0	2	1		2	2	6	4	2	1	1	0	1	2	1	2	1	3	4		3		#NULL!	3	2	#NULL!	#NULL!	4	0	0	0	1	0	0	0	0	0	2	#NULL!		7	6	8017
1	1	5				1	1	1	1		2	2	7	4	2	1	1	0	1	2	1	2	1	3	4		3		#NULL!	3	2	#NULL!	#NULL!	1	1	0	0	0	0	0	0	0	0	2	#NULL!		10	5	8017
1	1	5				2	0	2	1		2	2	5	6	3	2	3	0	0	3	1	1	2	2	4		3		#NULL!	3	2	#NULL!	#NULL!	6	0	0	0	0	0	1	0	0	0	2	#NULL!		12	9	9056
1	1	5				2	0	2	1		2	2	5	4	2	1	1	0	0	1	2	2	1	3	4		3		#NULL!	3	2	#NULL!	#NULL!	6	0	0	0	0	0	1	0	0	0	2	#NULL!		9	7	9056
1	1	5				1	1	2	1		2	2	5	3	2	1	1	0	0	1	1	2	1	3	4		3		#NULL!	3	2	#NULL!	#NULL!	6	0	0	0	0	0	1	0	0	0	2	#NULL!		7	5	8017
1	1	5				2	0	1	1		2	2	6	4	2	1	1	0	0	1	1	2	1	2	4		3		#NULL!	3	2	#NULL!	#NULL!	6	0	0	0	0	0	1	0	0	0	2	#NULL!		5	5	9056
1	1	5				2	0	1	1		1	1	#NULL!	1	1	1	0	0	0	0	2	1	1	4	1		2		#NULL!	2	1	#NULL!	#NULL!	4	0	0	0	1	0	0	0	0	0	2	#NULL!		4	3	5358
1	1	5				2	0	2	1		2	2	5	5	3	2	2	0	0	2	1	2	1	3	1		2		#NULL!	2	1	#NULL!	#NULL!	4	0	0	0	1	0	0	0	0	0	2	#NULL!		10	3	7071
1	1	5				2	0	1	1		2	2	5	2	1	1	0	0	0	0	2	2	1	3	1		3		#NULL!	3	2	#NULL!	#NULL!	4	0	0	0	1	0	0	0	0	0	2	#NULL!		4	3	7071
1	1	5				1	1	2	1		2	2	1	5	3	2	3	0	0	3	1	2	1	3	1		3		#NULL!	3	2	#NULL!	#NULL!	4	0	0	0	1	0	0	0	0	0	2	#NULL!		8	5	8017
1	1	5				1	1	2	1		2	2	3	5	3	2	1	0	2	3	1	1	2	2	2		3		#NULL!	3	2	#NULL!	#NULL!	4	0	0	0	1	0	0	0	0	0	2	#NULL!		9	8	9056
1	1	5				2	0	2	1		2	2	5	6	3	2	3	0	1	4	1	1	2	3	2		3		#NULL!	3	2	#NULL!	#NULL!	4	0	0	0	1	0	0	0	0	0	2	#NULL!		9	5	10050
1	1	5				1	1	2	1		1	1	#NULL!	3	2	1	1	1	0	2	1	2	1	3	2		3		#NULL!	3	2	#NULL!	#NULL!	3	0	0	1	0	0	0	0	0	0	1	1		10	10	10156
1	1	5				2	0	2	1		2	2	5	8	3	2	2	0	2	4	1	1	2	2	4		3		#NULL!	3	2	#NULL!	#NULL!	4	0	0	0	1	0	0	0	0	0	2	#NULL!		10	10	9000
1	1	5				2	0	3	1		2	2	5	2	1	1	0	0	0	0	1	2	1	3	4		3		#NULL!	3	2	#NULL!	#NULL!	4 9	0	0	0	1	0	0	0	0	1	2	#NULL!		18	16	9056
1	1	5				2	0	2	1		2	2	5	4	2	1	2	0	0	2	1	1	2	3	4		3		#NULL!	3	2	#NULL!	#NULL!	4 9	0	0	0	1	0	0	0	0	1	2	#NULL!		14	5	9056
1	3	3		Lekatit11_PH		2	0	2	1		2	2	5	4	2	1	2	0	0	2	1	2	1	2	4		3		#NULL!	3	2	#NULL!	#NULL!	3	0	0	1	0	0	0	0	0	0	1	6		8	4	8017
1	3	3		Lekatit11_PH		2	0	4	1		2	2	5	4	2	1	1	0	0	1	1	1	2	3	4		3		#NULL!	3	2	#NULL!	#NULL!	4	0	0	0	1	0	0	0	0	0	2	#NULL!		32	1	9056
1	3	3		Lekatit11_PH		2	0	4	1		2	2	6	3	2	1	1	0	0	1	1	1	2	2	5		3		#NULL!	3	2	#NULL!	#NULL!	3	0	0	1	0	0	0	0	0	0	2	#NULL!		32	4	9056
1	3	3		Lekatit11_PH		2	0	2	1		2	2	5	4	2	1	2	0	0	2	2	2	1	3	4		3		#NULL!	3	2	#NULL!	#NULL!	3	0	0	1	0	0	0	0	0	0	1	6		11	4	9056
1	3	3		Lekatit11_PH		2	0	4	1		2	2	5	5	3	2	0	0	0	0	1	1	2	2	4		3		#NULL!	3	2	#NULL!	#NULL!	2	0	1	0	0	0	0	0	0	0	2	#NULL!		26	3	8017
1	1	5				1	1	2	1		2	2	5	4	2	1	1	0	1	2	1	2	1	2	5		3		#NULL!	3	2	#NULL!	#NULL!	4	0	0	0	1	0	0	0	0	0	2	#NULL!		7	6	8017
1	1	5				1	1	2	1		2	2	5	5	3	2	2	0	1	3	2	2	1	3	5		3		#NULL!	3	2	#NULL!	#NULL!	5	0	0	0	0	1	0	0	0	0	2	#NULL!		7	3	8017
1	1	5				1	1	2	5	Atheist	2	2	5	2	1	1	0	0	0	0	2	2	1	3	5		3		#NULL!	3	2	#NULL!	#NULL!	5	0	0	0	0	1	0	0	0	0	2	#NULL!		8	5	8000
1	1	5				1	1	2	1		2	2	5	4	2	1	2	0	0	2	1	2	1	3	5		3		#NULL!	3	2	#NULL!	#NULL!	5	0	0	0	0	1	0	0	0	0	2	#NULL!		10	7	8000
1	1	5				1	1	2	1		1	1	#NULL!	1	1	1	0	0	0	0	2	2	4	2	8	Public Health	4		#NULL!	4	3	#NULL!	#NULL!	9	0	0	0	0	0	0	0	0	1	1	8		6	6	16997
1	2	4			Adigrat_GH	1	1	2	1		2	2	1	3	2	1	1	1	0	2	1	2	1	3	2		3		#NULL!	3	2	#NULL!	#NULL!	9	0	0	0	0	0	0	0	0	1	2	#NULL!		13	5	9056
1	2	4			Adigrat_GH	2	0	1	1		2	2	5	2	1	1	0	0	0	0	1	2	1	2	4		3		#NULL!	3	2	#NULL!	#NULL!	3	0	0	1	0	0	0	0	0	0	2	#NULL!		5	5	7071
1	2	4			Adigrat_GH	1	1	2	1		1	1	#NULL!	1	1	1	0	0	0	0	2	2	1	3	2		3		#NULL!	3	2	#NULL!	#NULL!	1	1	0	0	0	0	0	0	0	0	2	#NULL!		8	6	7071
1	1	5				2	0	1	1		2	2	5	3	2	1	1	0	0	1	2	2	1	3	4		2		#NULL!	2	1	#NULL!	#NULL!	3	0	0	1	0	0	0	0	0	0	2	#NULL!		8	3	5300
1	1	5				1	1	2	1		2	2	5	4	2	1	2	0	0	2	1	2	1	3	4		3		#NULL!	3	2	#NULL!	#NULL!	1	1	0	0	0	0	0	0	0	0	2	#NULL!		7	4	8017
1	1	5				2	0	1	1		1	1	#NULL!	1	1	1	0	0	0	0	2	2	1	2	4		2		#NULL!	2	1	#NULL!	#NULL!	1	1	0	0	0	0	0	0	0	0	2	#NULL!		4	4	4662
1	1	5				2	0	1	1		2	2	5	3	2	1	1	0	0	1	1	2	1	3	4		2		#NULL!	2	1	#NULL!	#NULL!	1	1	0	0	0	0	0	0	0	0	2	#NULL!		8	4	6178
1	1	5				1	1	1	1		2	2	5	3	2	1	1	0	0	1	2	2	1	3	4		2		#NULL!	2	1	#NULL!	#NULL!	1	1	0	0	0	0	0	0	0	0	2	#NULL!		4	4	5300
1	1	5				2	0	4	1		3	3	#NULL!	2	1	1	0	0	1	1	1	1	2	2	4		3		#NULL!	3	2	#NULL!	#NULL!	4	0	0	0	1	0	0	0	0	0	2	#NULL!		28	8	9150
1	1	5				2	0	2	1		2	2	3	4	2	1	1	0	0	1	1	2	1	2	4		3		#NULL!	3	2	#NULL!	#NULL!	3	0	0	1	0	0	0	0	0	0	2	#NULL!		8	6	7071
1	3	3		Freweyni_PH		2	0	2	1		2	2	5	5	3	2	3	0	0	3	1	2	1	2	4		3		#NULL!	3	2	#NULL!	#NULL!	6	0	0	0	0	0	1	0	0	0	2	#NULL!		10	3	8081
1	4	2				1	1	1	1		1	1	#NULL!	3	2	1	0	2	0	2	1	2	1	2	5		3		#NULL!	3	2	#NULL!	#NULL!	5	0	0	0	0	1	0	0	0	0	2	#NULL!		5	5	7071
1	4	2				1	1	2	1		2	2	1	4	2	1	2	0	0	2	1	2	1	2	4		3		#NULL!	3	2	#NULL!	#NULL!	1	1	0	0	0	0	0	0	0	0	1	6		16	4	11305
1	3	3		Freweyni_PH		2	0	1	1		2	2	5	5	3	2	3	0	0	3	1	2	1	3	4		3		#NULL!	3	2	#NULL!	#NULL!	4	0	0	0	1	0	0	0	0	0	2	#NULL!		9	2	7071
1	4	2				2	0	1	1		1	1	#NULL!	1	1	1	0	0	0	0	2	2	1	3	1		2		#NULL!	2	1	#NULL!	#NULL!	9	0	0	0	0	0	0	0	0	1	1	6		3	3	4100
1	3	3		Mekoni_PH		1	1	2	1		2	2	5	2	1	1	0	0	0	0	1	2	1	3	5		3		#NULL!	3	2	#NULL!	#NULL!	7 5	0	0	0	0	1	0	1	0	0	2	#NULL!		6	6	7071
1	4	2				2	0	3	1		5	3	#NULL!	3	2	1	1	0	0	1	2	1	2	3	4		2		#NULL!	2	1	#NULL!	#NULL!	4	0	0	0	1	0	0	0	0	0	2	#NULL!		25	10	5030
1	3	3		Freweyni_PH		1	1	2	1		2	2	7	4	2	1	2	0	0	2	1	2	1	2	6		3		#NULL!	3	2	#NULL!	#NULL!	7	0	0	0	0	0	0	1	0	0	1	8		9	6	9056
1	1	5				1	1	3	1		2	2	5	4	2	1	2	0	0	2	1	2	1	3	4		3		#NULL!	3	2	#NULL!	#NULL!	2	0	1	0	0	0	0	0	0	0	2	#NULL!		10	6	7071
1	1	5				1	1	2	1		2	2	1	3	2	1	1	0	0	1	1	2	1	3	4		3		#NULL!	3	2	#NULL!	#NULL!	2	0	1	0	0	0	0	0	0	0	2	#NULL!		9	4	5300
1	1	5				2	0	1	1		2	2	3	3	2	1	1	0	0	1	1	2	1	3	4		3		#NULL!	3	2	#NULL!	#NULL!	2	0	1	0	0	0	0	0	0	0	2	#NULL!		6	4	8081
1	3	3		Mekoni_PH		2	0	1	1		2	2	5	5	3	2	3	0	0	3	1	2	1	3	5		3		#NULL!	3	2	#NULL!	#NULL!	7	0	0	0	0	0	0	1	0	0	2	#NULL!		4	3	7071
1	3	3		Mekoni_PH		1	1	2	1		2	2	1	3	2	1	1	0	0	1	1	2	1	4	1		4		#NULL!	4	3	#NULL!	#NULL!	9	0	0	0	0	0	0	0	0	1	2	#NULL!		14	4	9056
1	3	3		Samre_PH		1	1	1	1		1	1	#NULL!	1	1	1	0	0	0	0	2	2	1	2	1		2		#NULL!	2	1	#NULL!	#NULL!	9	0	0	0	0	0	0	0	0	1	2	#NULL!		3	1	4609
1	3	3		Mekoni_PH		1	1	1	1		1	1	#NULL!	2	1	1	1	0	0	1	1	2	1	3	5		3		#NULL!	3	2	#NULL!	#NULL!	5	0	0	0	0	1	0	0	0	0	2	#NULL!		4	3	7071
1	3	3		Samre_PH		1	1	1	1		1	1	#NULL!	1	1	1	0	0	0	0	2	2	1	5	6		3		#NULL!	3	2	#NULL!	#NULL!	4 1	1	0	0	1	0	0	0	0	0	2	#NULL!		6	4	8006
1	3	3		Samre_PH		2	0	1	1		2	2	4	3	2	1	1	0	0	1	1	2	1	3	5		2		#NULL!	2	1	#NULL!	#NULL!	4	0	0	0	1	0	0	0	0	0	2	#NULL!		7	7	5224
1	3	3		Samre_PH		1	1	1	1		1	1	#NULL!	4	2	1	2	0	0	2	1	2	1	3	8	Emergency Medical Technician	2		#NULL!	2	1	#NULL!	#NULL!	1	1	0	0	0	0	0	0	0	0	2	#NULL!		6	3	5358
1	3	3		Samre_PH		1	1	1	2		3	3	#NULL!	2	1	1	1	0	0	1	2	2	1	4	8	HIT	2		#NULL!	2	1	#NULL!	#NULL!	9	0	0	0	0	0	0	0	0	1	1	2		7	4	4609
1	1	5				2	0	3	1		2	2	6	4	2	1	0	0	0	0	2	2	1	2	4		4		#NULL!	4	3	#NULL!	#NULL!	6	0	0	0	0	0	1	0	0	0	2	#NULL!		21	14	10150
1	1	5				2	0	2	1		2	2	6	5	3	2	2	0	0	2	1	1	2	2	4		3		#NULL!	3	2	#NULL!	#NULL!	6	0	0	0	0	0	1	0	0	0	2	#NULL!		8	5	7071
1	1	5				2	0	3	1		2	2	6	6	3	2	4	0	0	4	1	1	1	2	4		3		#NULL!	3	2	#NULL!	#NULL!	6	0	0	0	0	0	1	0	0	0	2	#NULL!		18	8	9056
1	3	3		Semema_PH		1	1	1	1		1	1	#NULL!	1	1	1	0	0	0	0	2	2	1	3	3		#NULL!		1	6	4	#NULL!	#NULL!	4	0	0	0	1	0	0	0	0	0	2	#NULL!		4	4	10150
1	3	3		Semema_PH		1	1	1	1		1	1	#NULL!	1	1	1	0	0	0	0	2	1	1	3	4		3		#NULL!	3	2	#NULL!	#NULL!	1	1	0	0	0	0	0	0	0	0	2	#NULL!		6	6	7071
1	3	3		Semema_PH		1	1	1	1		1	1	#NULL!	1	1	1	0	0	0	0	1	2	1	3	4		3		#NULL!	3	2	#NULL!	#NULL!	4	0	0	0	1	0	0	0	0	0	2	#NULL!		4	4	7071
1	3	3		Semema_PH		2	0	1	1		2	2	5	3	2	1	1	0	0	1	1	1	2	2	4		3		#NULL!	3	2	#NULL!	#NULL!	4	0	0	0	1	0	0	0	0	0	2	#NULL!		6	4	7071
1	3	3		Semema_PH		1	1	2	1		3	3	#NULL!	2	1	1	1	0	0	1	2	1	1	3	8	IESO	5		#NULL!	5	3	#NULL!	#NULL!	7	0	0	0	0	0	0	1	0	0	2	#NULL!		13	3	11305
1	3	3		Semema_PH		2	0	2	1		1	1	#NULL!	1	1	1	0	0	0	0	1	2	1	3	4		3		#NULL!	3	2	#NULL!	#NULL!	3	0	0	1	0	0	0	0	0	0	2	#NULL!		9	6	7071
1	3	3		Semema_PH		2	0	4	1		3	3	#NULL!	11	3	2	6	2	2	10	1	2	1	2	4		2		#NULL!	2	1	#NULL!	#NULL!	1	1	0	0	0	0	0	0	0	0	2	#NULL!		26	5	8017
1	3	3		Semema_PH		2	0	2	1		2	2	5	4	2	1	2	0	0	2	2	2	1	3	5		3		#NULL!	3	2	#NULL!	#NULL!	5	0	0	0	0	1	0	0	0	0	1	5		16	8	9056
1	3	3		Semema_PH		2	0	4	1		1	1	#NULL!	3	2	1	2	0	0	2	1	1	2	3	4		3		#NULL!	3	2	#NULL!	#NULL!	3	0	0	1	0	0	0	0	0	0	2	#NULL!		25	6	9056
1	3	3		Semema_PH		2	0	1	1		1	1	#NULL!	1	1	1	0	0	0	0	2	2	1	3	5		3		#NULL!	3	2	#NULL!	#NULL!	5	0	0	0	0	1	0	0	0	0	2	#NULL!		3	3	7071
1	3	3		Semema_PH		1	1	2	1		1	1	#NULL!	1	1	1	0	0	0	0	2	2	1	3	3		#NULL!		1	6	4	#NULL!	#NULL!	4	0	0	0	1	0	0	0	0	0	2	#NULL!		4	4	10150
1	3	3		Semema_PH		1	1	2	1		2	2	5	2	1	1	0	0	0	0	1	2	1	3	5		3		#NULL!	3	2	#NULL!	#NULL!	5	0	0	0	0	1	0	0	0	0	2	#NULL!		7	6	8017
1	3	3		Semema_PH		2	0	4	1		2	2	5	6	3	2	0	1	0	1	1	1	2	2	5		2		#NULL!	2	1	#NULL!	#NULL!	5	0	0	0	0	1	0	0	0	0	2	#NULL!		32	20	8017
1	3	3		Samre_PH		1	1	1	1		2	2	8	3	2	1	1	0	0	1	1	2	1	3	8	HIT	2		#NULL!	2	1	#NULL!	#NULL!	9	0	0	0	0	0	0	0	0	1	2	#NULL!		4	4	3336
1	4	2				2	0	2	1		2	2	7	5	3	2	3	0	0	3	1	2	1	3	2		2		#NULL!	2	1	#NULL!	#NULL!	4	0	0	0	1	0	0	0	0	0	2	#NULL!		10	10	7117
1	3	3		Freweyni_PH		1	1	2	1		2	2	1	5	3	2	2	0	1	3	1	2	1	3	1		3		#NULL!	3	2	#NULL!	#NULL!	4	0	0	0	1	0	0	0	0	0	2	#NULL!		13	5	9056
1	5	1	Meremeti			2	0	2	1		2	2	5	5	3	2	3	0	0	3	1	2	1	2	7		2		#NULL!	2	1	#NULL!	#NULL!	8	0	0	0	0	0	0	0	1	0	2	#NULL!		16	4	9056
1	2	4			Mekelle_GH	1	1	2	1		2	2	1	3	2	1	1	0	0	1	1	2	1	2	3		#NULL!		1	6	4	#NULL!	#NULL!	4	0	0	0	1	0	0	0	0	0	2	#NULL!		5	4	9556
1	2	4			Mekelle_GH	2	0	1	1		1	1	#NULL!	5	3	2	0	0	0	0	1	1	3	2	3		#NULL!		1	6	4	#NULL!	#NULL!	1	1	0	0	0	0	0	0	0	0	2	#NULL!		3	1	9056
1	2	4			Mekelle_GH	2	0	1	1		1	1	#NULL!	3	2	1	0	0	0	0	1	1	3	3	4		3		#NULL!	3	2	#NULL!	#NULL!	2	0	1	0	0	0	0	0	0	0	2	#NULL!		6	3	7071
1	2	4			Mekelle_GH	1	1	2	1		2	2	6	3	2	1	1	0	0	1	1	2	1	3	5		3		#NULL!	3	2	#NULL!	#NULL!	5	0	0	0	0	1	0	0	0	0	2	#NULL!		7	4	8017
1	2	4			Mekelle_GH	1	1	2	1		2	2	5	4	2	1	2	1	0	3	1	2	1	3	3		#NULL!		2	7	5	3	#NULL!	7 2 1 3 4 5 6	1	1	1	1	1	1	1	0	0	2	#NULL!		6	1	11150
1	2	4			Mekelle_GH	2	0	3	1		4	3	#NULL!	2	1	1	0	0	0	0	2	1	3	3	5		3		#NULL!	3	2	#NULL!	#NULL!	4 5	0	0	0	1	1	0	0	0	0	2	#NULL!		25	3	8018
1	2	4			Mekelle_GH	2	0	4	1		3	3	#NULL!	3	2	1	0	0	0	0	1	1	3	3	4		3		#NULL!	3	2	#NULL!	#NULL!	4	0	0	0	1	0	0	0	0	0	2	#NULL!		21	16	9056
1	2	4			Suhul_GH	1	1	2	1		2	2	5	4	2	1	2	0	0	2	1	2	1	2	2		3		#NULL!	3	2	#NULL!	#NULL!	4	0	0	0	1	0	0	0	0	0	2	#NULL!		7	5	7071
1	2	4			Suhul_GH	2	0	3	1		2	2	7	4	2	1	2	0	1	3	2	2	3	3	1		3		#NULL!	3	2	#NULL!	#NULL!	1	1	0	0	0	0	0	0	0	0	2	#NULL!		20	16	9056
1	2	4			Suhul_GH	1	1	2	1		2	2	5	4	2	1	2	0	0	2	1	2	1	3	1		3		#NULL!	3	2	#NULL!	#NULL!	1	1	0	0	0	0	0	0	0	0	2	#NULL!		8	5	9056
1	2	4			Adwa_GH	2	0	1	1		2	2	5	3	2	1	1	0	0	1	1	2	1	2	1		3		#NULL!	3	2	#NULL!	#NULL!	9	0	0	0	0	0	0	0	0	1	2	#NULL!		3	0.5	5834
1	2	4			Adwa_GH	2	0	1	1		2	2	6	3	2	1	1	0	0	1	2	2	1	3	3		#NULL!		1	6	4	#NULL!	#NULL!	4	0	0	0	1	0	0	0	0	0	2	#NULL!		4	4	10056
1	2	4			Adwa_GH	1	1	2	1		2	2	5	4	2	1	1	0	1	2	1	2	1	3	3		#NULL!		1	6	4	#NULL!	#NULL!	4	0	0	0	1	0	0	0	0	0	1	7		5	5	10150
1	2	4			Adwa_GH	2	0	1	1		1	1	#NULL!	4	2	1	0	2	1	3	1	1	2	2	3		#NULL!		1	6	4	#NULL!	#NULL!	9	0	0	0	0	0	0	0	0	1	2	#NULL!		6	3	10574
1	2	4			Adwa_GH	2	0	1	1		1	1	#NULL!	1	1	1	0	0	0	0	2	2	3	2	8	Psychiatrist	3		#NULL!	3	2	#NULL!	#NULL!	4	0	0	0	1	0	0	0	0	0	2	#NULL!		5	5	7700
1	2	4			Adwa_GH	2	0	2	1		2	2	5	5	3	2	3	0	0	3	1	1	2	2	4		3		#NULL!	3	2	#NULL!	#NULL!	3	0	0	1	0	0	0	0	0	0	2	#NULL!		10	10	9056
1	2	4			Adwa_GH	2	0	4	1		2	2	7	6	3	2	4	0	0	4	1	1	2	2	4		3		#NULL!	3	2	#NULL!	#NULL!	4 3	0	0	1	1	0	0	0	0	0	2	#NULL!		28	8	8354
1	1	5				1	1	2	1		2	2	1	3	2	1	1	0	0	1	1	2	1	3	3		#NULL!		2	7	5	4	#NULL!	7	0	0	0	0	0	0	1	0	0	2	#NULL!		9	4	16970
1	1	5				2	0	2	1		2	2	5	5	3	2	3	0	0	3	1	1	2	2	2		3		#NULL!	3	2	#NULL!	#NULL!	5	0	0	0	0	1	0	0	0	0	2	#NULL!		16	9	10050
1	1	5				2	0	2	1		2	2	5	3	2	1	1	0	0	1	1	2	1	3	1		3		#NULL!	3	2	#NULL!	#NULL!	9	0	0	0	0	0	0	0	0	1	2	#NULL!		8	4	8400
1	3	3		Mekoni_PH		1	1	2	1		1	1	#NULL!	1	1	1	0	0	0	0	1	2	1	3	4		3		#NULL!	3	2	#NULL!	#NULL!	1 7	1	0	0	0	0	0	1	0	0	2	#NULL!		4	4	7071
1	3	3		Lekatit11_PH		2	0	2	1		2	2	5	5	3	2	3	0	0	3	1	2	1	3	6		3		#NULL!	3	2	#NULL!	#NULL!	4	0	0	0	1	0	0	0	0	0	2	#NULL!		11	5	10150
1	3	3		Lekatit11_PH		2	0	1	1		1	1	#NULL!	1	1	1	0	0	0	0	1	2	1	3	8	Aneshtetist	3		#NULL!	3	2	#NULL!	#NULL!	2	0	1	0	0	0	0	0	0	0	2	#NULL!		7	2	8017
1	3	3		Lekatit11_PH		1	1	4	1		2	2	7	6	3	2	4	0	0	4	1	2	1	2	8	IESO	5		#NULL!	5	3	#NULL!	#NULL!	2	0	1	0	0	0	0	0	0	0	1	5		28	4	14890
1	3	3		Lekatit11_PH		1	1	4	1		2	2	7	4	2	1	2	0	0	2	1	1	2	2	8	Radiographer	3		#NULL!	3	2	#NULL!	#NULL!	4	0	0	0	1	0	0	0	0	0	2	#NULL!		17	1	11150
1	3	3		Lekatit11_PH		2	0	1	2		2	2	6	2	1	1	0	0	0	0	1	2	1	2	4		3		#NULL!	3	2	#NULL!	#NULL!	4	0	0	0	1	0	0	0	0	0	2	#NULL!		4	4	7071
1	3	3		Lekatit11_PH		2	0	4	1		2	2	5	6	3	2	1	1	0	2	2	1	2	3	4		2		#NULL!	2	1	#NULL!	#NULL!	4	0	0	0	1	0	0	0	0	0	2	#NULL!		30	5	8017
1	3	3		Lekatit11_PH		2	0	2	1		2	2	6	5	3	2	2	1	0	3	1	2	1	3	4		3		#NULL!	3	2	#NULL!	#NULL!	3	0	0	1	0	0	0	0	0	0	2	#NULL!		15	1	8017
1	3	3		Lekatit11_PH		2	0	4	1		4	3	#NULL!	4	2	1	1	0	0	1	1	2	1	2	5		2		#NULL!	2	1	#NULL!	#NULL!	4	0	0	0	1	0	0	0	0	0	2	#NULL!		21	5	8017
1	3	3		Mekoni_PH		2	0	1	1		2	2	5	2	1	1	0	0	0	0	1	2	1	3	5		3		#NULL!	3	2	#NULL!	#NULL!	9 5	0	0	0	0	1	0	0	0	1	2	#NULL!		4	4	7071
1	4	2				2	0	2	1		1	1	#NULL!	2	1	1	1	0	0	1	2	1	2	2	4		2		#NULL!	2	1	#NULL!	#NULL!	1 4	1	0	0	1	0	0	0	0	0	2	#NULL!		10	5	6193
1	4	2				1	1	2	1		2	2	3	4	2	1	2	0	0	2	1	2	1	3	8	HIT	2		#NULL!	2	1	#NULL!	#NULL!	9	0	0	0	0	0	0	0	0	1	1	1		10	7	4737
1	4	2				1	1	1	1		1	1	#NULL!	5	3	2	0	0	0	0	1	2	1	3	5		2		#NULL!	2	1	#NULL!	#NULL!	5	0	0	0	0	1	0	0	0	0	1	1		4	3	5906
1	4	2				2	0	2	1		2	2	5	3	2	1	1	0	0	1	1	1	1	2	4		3		#NULL!	3	2	#NULL!	#NULL!	1	1	0	0	0	0	0	0	0	0	2	#NULL!		8	3	6173
1	4	2				2	0	1	1		2	2	5	3	2	1	1	0	0	1	1	2	1	3	5		3		#NULL!	3	2	#NULL!	#NULL!	5	0	0	0	0	1	0	0	0	0	2	#NULL!		4	4	7071
1	4	2				2	0	1	1		1	1	#NULL!	1	1	1	0	0	0	0	2	2	1	2	5		3		#NULL!	3	2	#NULL!	#NULL!	5	0	0	0	0	1	0	0	0	0	1	10	Supervisor	4	4	7071
1	4	2				2	0	1	1		2	2	6	2	1	1	0	0	0	0	1	2	1	2	5		3		#NULL!	3	2	#NULL!	#NULL!	5	0	0	0	0	1	0	0	0	0	2	#NULL!		3	3	7071
1	3	3		Firesemaetat_PH		1	1	1	1		1	1	#NULL!	1	1	1	0	0	0	0	2	2	1	3	8	Emergency Medical Technician	1		#NULL!	1	1	#NULL!	#NULL!	1	1	0	0	0	0	0	0	0	0	2	#NULL!		7	7	5358
1	1	5				2	0	3	1		4	3	#NULL!	8	3	2	2	0	0	2	2	1	2	3	4		3		#NULL!	3	2	#NULL!	#NULL!	4 9	0	0	0	1	0	0	0	0	1	2	#NULL!		25	8	9056
1	1	5				2	0	4	1		2	2	5	5	3	2	0	0	0	0	1	1	2	3	4		3		#NULL!	3	2	#NULL!	#NULL!	4 9	0	0	0	1	0	0	0	0	1	2	#NULL!		27	12	9056
1	4	2				1	1	1	1		1	1	#NULL!	1	1	1	0	0	0	0	1	2	1	3	6		3		#NULL!	3	2	#NULL!	#NULL!	7	0	0	0	0	0	0	1	0	0	1	8		6	3	8017
1	4	2				1	1	1	1		2	2	5	4	2	1	2	0	1	3	1	2	1	3	5		3		#NULL!	3	2	#NULL!	#NULL!	5	0	0	0	0	1	0	0	0	0	2	#NULL!		8	3	7071
1	4	2				2	0	1	1		2	2	5	4	2	1	2	0	1	3	1	2	1	3	5		3		#NULL!	3	2	#NULL!	#NULL!	5	0	0	0	0	1	0	0	0	0	2	#NULL!		3	3	7071
1	4	2				1	1	2	1		2	2	1	3	2	1	1	0	0	1	1	2	1	3	4		3		#NULL!	3	2	#NULL!	#NULL!	8	0	0	0	0	0	0	0	1	0	1	4		6	3	7071
1	4	2				1	1	4	1		2	2	1	6	3	2	2	0	0	2	1	1	2	3	4		2		#NULL!	2	1	#NULL!	#NULL!	7	0	0	0	0	0	0	1	0	0	2	#NULL!		37	25	7071
1	4	2				1	1	2	1		2	2	5	5	3	2	3	0	0	3	1	2	1	3	5		2		#NULL!	2	1	#NULL!	#NULL!	5	0	0	0	0	1	0	0	0	0	1	6		9	5	6193
1	4	2				2	0	2	1		2	2	5	4	2	1	2	0	0	2	2	2	1	2	5		2		#NULL!	2	1	#NULL!	#NULL!	5	0	0	0	0	1	0	0	0	0	2	#NULL!		7	3	6193
1	2	4			Adigrat_GH	1	1	3	1		2	2	2	5	3	2	3	0	0	3	1	1	2	3	1		3		#NULL!	3	2	#NULL!	#NULL!	7	0	0	0	0	0	0	1	0	0	2	#NULL!		19	8	9056
1	2	4			Adigrat_GH	2	0	2	3		2	2	5	5	3	2	3	0	0	3	1	2	1	3	4		3		#NULL!	3	2	#NULL!	#NULL!	3	0	0	1	0	0	0	0	0	0	2	#NULL!		7	2	5300
1	2	4			Adigrat_GH	2	0	1	1		2	2	6	3	2	1	1	0	0	1	1	2	1	2	1		3		#NULL!	3	2	#NULL!	#NULL!	7	0	0	0	0	0	0	1	0	0	2	#NULL!		3	3	7071
1	2	4			Adigrat_GH	1	1	3	3		2	2	6	3	2	1	1	0	0	1	2	2	1	3	4		3		#NULL!	3	2	#NULL!	#NULL!	3	0	0	1	0	0	0	0	0	0	1	6		17	5	8017
1	3	3		Firesemaetat_PH		2	0	1	1		1	1	#NULL!	1	1	1	0	0	0	0	2	1	1	3	4		2		#NULL!	2	1	#NULL!	#NULL!	7	0	0	0	0	0	0	1	0	0	2	#NULL!		8	5	7071
1	3	3		Firesemaetat_PH		1	1	2	1		2	2	5	4	2	1	2	0	0	2	1	2	1	3	6		5		#NULL!	5	3	#NULL!	#NULL!	1 2 5	1	1	0	0	1	0	0	0	0	2	#NULL!		9	4	11305
1	2	4			Adwa_GH	1	1	4	1		2	2	7	6	3	2	2	0	3	5	1	1	2	3	4		3		#NULL!	3	2	#NULL!	#NULL!	7	0	0	0	0	0	0	1	0	0	2	#NULL!		30	25	9600
1	2	4			Adwa_GH	1	1	2	1		2	2	7	4	2	1	2	0	0	2	1	1	1	3	2		3		#NULL!	3	2	#NULL!	#NULL!	4	0	0	0	1	0	0	0	0	0	2	#NULL!		8	3	9056
1	2	4			Adwa_GH	2	0	2	1		2	2	5	2	1	1	0	0	0	0	1	2	1	3	2		3		#NULL!	3	2	#NULL!	#NULL!	1	1	0	0	0	0	0	0	0	0	2	#NULL!		8	8	9100
1	2	4			Adwa_GH	2	0	2	1		2	2	5	7	3	2	2	2	0	4	1	2	1	2	2		3		#NULL!	3	2	#NULL!	#NULL!	9	0	0	0	0	0	0	0	0	1	1	2		16	6	7349
1	2	4			Adwa_GH	1	1	1	1		1	1	#NULL!	2	1	1	1	0	0	1	1	2	1	3	2		3		#NULL!	3	2	#NULL!	#NULL!	9	0	0	0	0	0	0	0	0	1	1	1		2	1	7071
1	2	4			Adwa_GH	1	1	3	1		2	2	5	4	2	1	2	0	0	2	1	2	1	3	3		#NULL!		1	6	4	#NULL!	#NULL!	4	0	0	0	1	0	0	0	0	0	2	#NULL!		11	4	10056
1	2	4			Adwa_GH	2	0	4	1		2	2	7	3	2	1	0	0	0	0	1	1	2	3	4		3		#NULL!	3	2	#NULL!	#NULL!	4	0	0	0	1	0	0	0	0	0	2	#NULL!		20	18	9056
1	2	4			Adwa_GH	1	1	3	1		2	2	7	6	3	2	2	1	2	5	1	1	2	3	4		3		#NULL!	3	2	#NULL!	#NULL!	3	0	0	1	0	0	0	0	0	0	2	#NULL!		18	7	9056
1	2	4			Adwa_GH	1	1	2	1		2	2	5	4	2	1	2	0	0	2	1	2	1	3	2		3		#NULL!	3	2	#NULL!	#NULL!	3	0	0	1	0	0	0	0	0	0	2	#NULL!		6	5	9056
1	2	4			Adwa_GH	1	1	2	1		2	2	5	5	3	2	3	0	0	3	1	1	2	3	8	Public Health	4		#NULL!	4	3	#NULL!	#NULL!	7	0	0	0	0	0	0	1	0	0	1	2		10	7	7000
1	2	4			Adwa_GH	2	0	3	1		2	2	5	5	3	2	3	0	0	3	1	1	2	3	4		3		#NULL!	3	2	#NULL!	#NULL!	7	0	0	0	0	0	0	1	0	0	2	#NULL!		17	15	6600
1	2	4			Adwa_GH	1	1	4	1		2	2	7	6	3	2	4	1	0	5	1	2	2	3	4		3		#NULL!	3	2	#NULL!	#NULL!	4	0	0	0	1	0	0	0	0	0	1	1		28	15	9056
1	2	4			Adwa_GH	2	0	1	1		1	1	#NULL!	1	1	1	0	0	0	0	2	2	1	3	5		3		#NULL!	3	2	#NULL!	#NULL!	5	0	0	0	0	1	0	0	0	0	2	#NULL!		5	4	6000
1	1	5				1	1	2	1		1	1	#NULL!	5	3	2	1	1	2	4	1	2	3	3	5		3		#NULL!	3	2	#NULL!	#NULL!	5	0	0	0	0	1	0	0	0	0	2	#NULL!		5	3	7070
1	1	5				2	0	1	1		2	2	5	4	2	1	1	0	0	1	1	2	1	3	2		3		#NULL!	3	2	#NULL!	#NULL!	5	0	0	0	0	1	0	0	0	0	2	#NULL!		4	4	6000
1	1	5				1	1	2	1		2	2	7	4	2	1	2	0	1	3	1	2	1	3	3		#NULL!		2	7	5	4	#NULL!	7	0	0	0	0	0	0	1	0	0	2	#NULL!		8	8	16979
1	1	5				2	0	2	1		3	3	#NULL!	2	1	1	1	0	0	1	2	2	1	3	4		3		#NULL!	3	2	#NULL!	#NULL!	2	0	1	0	0	0	0	0	0	0	2	#NULL!		14	7	7071
1	1	5				2	0	1	1		1	1	#NULL!	1	1	1	0	0	0	0	2	2	1	3	4		3		#NULL!	3	2	#NULL!	#NULL!	2	0	1	0	0	0	0	0	0	0	2	#NULL!		8	8	6047
1	3	3		Freweyni_PH		1	1	2	2		2	2	5	4	2	1	2	0	0	2	1	2	1	3	5		3		#NULL!	3	2	#NULL!	#NULL!	5	0	0	0	0	1	0	0	0	0	1	1		10	7	8305
1	2	4			Suhul_GH	2	0	1	1		2	2	5	3	2	1	1	0	1	2	1	2	1	2	4		3		#NULL!	3	2	#NULL!	#NULL!	1	1	0	0	0	0	0	0	0	0	2	#NULL!		5	3	7071
1	2	4			Suhul_GH	2	0	1	1		2	2	5	3	2	1	1	0	0	1	1	2	1	3	4		2		#NULL!	2	1	#NULL!	#NULL!	3	0	0	1	0	0	0	0	0	0	2	#NULL!		6	2	6169
1	2	4			Suhul_GH	2	0	4	1		2	2	5	5	3	2	3	1	0	4	1	1	2	2	4		2		#NULL!	2	1	#NULL!	#NULL!	9	0	0	0	0	0	0	0	0	1	2	#NULL!		32	25	7071
1	2	4			Suhul_GH	1	1	2	1		2	2	5	6	3	2	2	2	1	5	2	2	1	3	4		3		#NULL!	3	2	#NULL!	#NULL!	5	0	0	0	0	1	0	0	0	0	2	#NULL!		11	5	8017
1	2	4			Suhul_GH	2	0	4	1		2	2	5	5	3	2	3	0	0	3	1	2	1	3	4		3		#NULL!	3	2	#NULL!	#NULL!	3	0	0	1	0	0	0	0	0	0	2	#NULL!		20	20	8017
1	2	4			Suhul_GH	1	1	1	1		2	2	5	3	2	1	1	0	0	1	1	2	1	3	4		3		#NULL!	3	2	#NULL!	#NULL!	3	0	0	1	0	0	0	0	0	0	2	#NULL!		7	4	7071
1	3	3		Samre_PH		1	1	2	1		1	1	#NULL!	1	1	1	0	0	0	0	2	2	1	3	2		2		#NULL!	2	1	#NULL!	#NULL!	9	0	0	0	0	0	0	0	0	1	2	#NULL!		2	1	4609
1	4	2				2	0	2	1		3	3	#NULL!	2	1	1	1	0	0	1	1	2	1	3	7		3		#NULL!	3	2	#NULL!	#NULL!	8	0	0	0	0	0	0	0	1	0	2	#NULL!		11	9	2700
1	4	2				2	0	1	1		1	1	#NULL!	1	1	1	0	0	0	0	2	2	1	2	2		3		#NULL!	3	2	#NULL!	#NULL!	9	0	0	0	0	0	0	0	0	1	2	#NULL!		5	5	7071
1	3	3		Samre_PH		2	0	1	1		1	1	#NULL!	1	1	1	0	0	0	0	2	2	1	2	5		3		#NULL!	3	2	#NULL!	#NULL!	5	0	0	0	0	1	0	0	0	0	2	#NULL!		3	3	7031
1	4	2				1	1	1	1		1	1	#NULL!	1	1	1	0	0	0	0	2	2	1	3	6		3		#NULL!	3	2	#NULL!	#NULL!	5 9	0	0	0	0	1	0	0	0	1	2	#NULL!		4	2	8017
1	4	2				1	1	1	1		2	2	1	3	2	1	1	0	0	1	1	1	2	2	5		3		#NULL!	3	2	#NULL!	#NULL!	5	0	0	0	0	1	0	0	0	0	2	#NULL!		2	2	6193
1	3	3		Samre_PH		1	1	1	1		1	1	#NULL!	1	1	1	0	0	0	0	2	2	1	3	1		2		#NULL!	2	1	#NULL!	#NULL!	9	0	0	0	0	0	0	0	0	1	2	#NULL!		1	1	4609
1	2	4			Adigrat_GH	1	1	2	1		2	2	8	3	2	1	1	0	0	1	2	2	1	3	5		3		#NULL!	3	2	#NULL!	#NULL!	5	0	0	0	0	1	0	0	0	0	2	#NULL!		6	3	6093
1	3	3		Firesemaetat_PH		1	1	1	1		1	1	#NULL!	1	1	1	0	0	0	0	2	2	1	3	4		3		#NULL!	3	2	#NULL!	#NULL!	2	0	1	0	0	0	0	0	0	0	2	#NULL!		9	5	7071
1	1	5				2	0	2	1		2	2	5	4	2	1	2	0	0	2	1	2	1	2	4		3		#NULL!	3	2	#NULL!	#NULL!	3	0	0	1	0	0	0	0	0	0	2	#NULL!		5	3	7071
1	3	3		Firesemaetat_PH		2	0	2	1		3	3	#NULL!	3	2	1	2	0	0	2	1	2	1	3	4		2		#NULL!	2	1	#NULL!	#NULL!	2	0	1	0	0	0	0	0	0	0	1	1		8	8	6169
1	1	5				1	1	2	1		2	2	5	3	2	1	1	0	0	1	1	2	1	4	2		4		#NULL!	4	3	#NULL!	#NULL!	9	0	0	0	0	0	0	0	0	1	2	#NULL!		16	10	11305
1	1	5				1	1	3	1		2	2	5	5	3	2	3	0	0	3	1	1	2	2	2		4		#NULL!	4	3	#NULL!	#NULL!	9	0	0	0	0	0	0	0	0	1	1	10	Store manager	18	8	9056
1	3	3		Firesemaetat_PH		2	0	1	1		2	2	7	3	2	1	1	0	0	1	1	2	1	2	4		3		#NULL!	3	2	#NULL!	#NULL!	1	1	0	0	0	0	0	0	0	0	2	#NULL!		5	5	7171
1	3	3		Firesemaetat_PH		1	1	3	1		2	2	5	6	3	2	3	0	0	3	1	1	2	3	4		3		#NULL!	3	2	#NULL!	#NULL!	1	1	0	0	0	0	0	0	0	0	1	6		16	7	9056
1	3	3		Firesemaetat_PH		2	0	1	1		2	2	5	3	2	1	1	0	0	1	1	2	1	2	4		2		#NULL!	2	1	#NULL!	#NULL!	3	0	0	1	0	0	0	0	0	0	1	6		3	3	4200
1	2	4			Mekelle_GH	2	0	3	1		2	2	6	9	3	2	2	1	0	3	1	2	1	2	2		3		#NULL!	3	2	#NULL!	#NULL!	4	0	0	0	1	0	0	0	0	0	2	#NULL!		12	12	8017
1	2	4			Mekelle_GH	2	0	2	1		2	2	5	6	3	2	2	0	0	2	1	2	1	3	2		2		#NULL!	2	1	#NULL!	#NULL!	1 4	1	0	0	1	0	0	0	0	0	2	#NULL!		9	8	6193
1	2	4			Mekelle_GH	1	1	2	1		2	2	1	3	2	1	1	0	0	1	1	2	1	3	1		3		#NULL!	3	2	#NULL!	#NULL!	4	0	0	0	1	0	0	0	0	0	2	#NULL!		13	9	9056
1	2	4			Mekelle_GH	1	1	4	1		2	2	1	7	3	2	4	2	0	6	1	2	1	3	4		3		#NULL!	3	2	#NULL!	#NULL!	4 3	0	0	1	1	0	0	0	0	0	2	#NULL!		15	6	9056
1	2	4			Mekelle_GH	1	1	2	1		2	2	6	3	2	1	1	0	0	1	1	2	1	3	3		#NULL!		1	6	4	#NULL!	#NULL!	3 4 1 2	1	1	1	1	0	0	0	0	0	2	#NULL!		5	4	10150
1	2	4			LKGH	2	0	2	1		2	2	3	4	2	1	2	0	0	2	1	1	2	3	4		3		#NULL!	3	2	#NULL!	#NULL!	4 7	0	0	0	1	0	0	1	0	0	2	#NULL!		14	5	9056
1	2	4			LKGH	1	1	2	1		2	2	5	3	2	1	1	0	0	1	1	2	4	3	2		3		#NULL!	3	2	#NULL!	#NULL!	7	0	0	0	0	0	0	1	0	0	2	#NULL!		8	8	9056
1	2	4			LKGH	1	1	2	1		2	2	1	4	2	1	2	0	0	2	1	2	1	4	4		3		#NULL!	3	2	#NULL!	#NULL!	7	0	0	0	0	0	0	1	0	0	2	#NULL!		9	5	9056
1	2	4			LKGH	2	0	1	1		2	2	5	5	3	2	3	0	0	3	1	2	1	2	4		3		#NULL!	3	2	#NULL!	#NULL!	4 7	0	0	0	1	0	0	1	0	0	2	#NULL!		8	3	7071
1	2	4			Mekelle_GH	2	0	4	1		2	2	7	5	3	2	0	0	0	0	1	1	2	3	4		3		#NULL!	3	2	#NULL!	#NULL!	3	0	0	1	0	0	0	0	0	0	2	#NULL!		30	5	8017
1	2	4			Mekelle_GH	2	0	1	1		1	1	#NULL!	6	3	2	0	2	0	2	1	2	1	3	4		3		#NULL!	3	2	#NULL!	#NULL!	1	1	0	0	0	0	0	0	0	0	2	#NULL!		5	1	7017
1	2	4			Mekelle_GH	2	0	2	1		2	2	6	7	3	2	1	0	0	1	1	2	1	3	4		3		#NULL!	3	2	#NULL!	#NULL!	3	0	0	1	0	0	0	0	0	0	2	#NULL!		6	4	7179
1	2	4			Mekelle_GH	2	0	4	1		2	2	5	4	2	1	1	0	0	1	2	1	2	3	4		3		#NULL!	3	2	#NULL!	#NULL!	3	0	0	1	0	0	0	0	0	0	2	#NULL!		30	8	9052
1	2	4			Suhul_GH	1	1	4	1		2	2	5	5	3	2	3	0	1	4	1	1	3	2	8	Physiotherapist	3		#NULL!	3	2	#NULL!	#NULL!	4	0	0	0	1	0	0	0	0	0	2	#NULL!		20	12	8017
1	2	4			Suhul_GH	1	1	2	1		2	2	1	4	2	1	2	0	0	2	1	2	1	3	8	Radiographer	3		#NULL!	3	2	#NULL!	#NULL!	9	0	0	0	0	0	0	0	0	1	2	#NULL!		14	14	8017
1	2	4			Suhul_GH	2	0	1	1		2	2	7	3	2	1	1	0	0	1	2	2	1	2	2		3		#NULL!	3	2	#NULL!	#NULL!	3	0	0	1	0	0	0	0	0	0	2	#NULL!		3	0.4	7071
1	2	4			Suhul_GH	2	0	1	1		2	2	5	4	2	1	2	0	0	2	1	2	1	2	5		3		#NULL!	3	2	#NULL!	#NULL!	5	0	0	0	0	1	0	0	0	0	2	#NULL!		7	5	8017
1	2	4			Suhul_GH	2	0	1	2		2	2	3	4	2	1	2	0	0	2	1	2	1	2	4		3		#NULL!	3	2	#NULL!	#NULL!	6	0	0	0	0	0	1	0	0	0	2	#NULL!		5	3	7071
1	4	2				2	0	2	1		2	2	6	4	2	1	2	0	0	2	1	2	1	3	2		2		#NULL!	2	1	#NULL!	#NULL!	9	0	0	0	0	0	0	0	0	1	1	1		8	5	5358
1	3	3		Semema_PH		2	0	1	1		1	1	#NULL!	1	1	1	0	0	0	0	2	2	1	1	4		3		#NULL!	3	2	#NULL!	#NULL!	3	0	0	1	0	0	0	0	0	0	1	4		8	6	7071
1	3	3		Semema_PH		2	0	1	1		1	1	#NULL!	1	1	1	0	0	0	0	2	1	1	2	4		3		#NULL!	3	2	#NULL!	#NULL!	4	0	0	0	1	0	0	0	0	0	2	#NULL!		4	4	7071
1	3	3		Semema_PH		2	0	1	1		2	2	5	2	1	1	0	0	0	0	2	1	1	3	4		3		#NULL!	3	2	#NULL!	#NULL!	3	0	0	1	0	0	0	0	0	0	2	#NULL!		3	3	7071
1	3	3		Semema_PH		1	1	1	1		2	2	5	3	2	1	1	0	0	1	1	2	1	3	4		3		#NULL!	3	2	#NULL!	#NULL!	3	0	0	1	0	0	0	0	0	0	2	#NULL!		10	6	7071
1	5	1	Adi Hutsa			2	0	2	1		2	2	3	5	3	2	3	0	0	3	2	2	1	2	7		2		#NULL!	2	1	#NULL!	#NULL!	8	0	0	0	0	0	0	0	1	0	1	10	Health Extension Coordinator	10	6	7071
1	5	1	Bilangi Health Post			2	0	1	1		2	2	5	2	1	1	1	0	0	1	2	2	1	2	7		1		#NULL!	1	1	#NULL!	#NULL!	8	0	0	0	0	0	0	0	1	0	1	10	Health Extension Coordinator	6	6	5303
1	3	3		Semema_PH		2	0	1	1		2	2	5	4	2	1	2	0	0	2	2	2	1	2	4		2		#NULL!	2	1	#NULL!	#NULL!	2	0	1	0	0	0	0	0	0	0	2	#NULL!		9	6	6193
1	4	2				1	1	2	1		2	2	5	4	2	1	2	0	0	2	1	1	1	3	6		3		#NULL!	3	2	#NULL!	#NULL!	7	0	0	0	0	0	0	1	0	0	1	8		15	4	11305
1	2	4			Adigrat_GH	2	0	2	1		2	2	5	4	2	1	2	0	0	2	1	2	3	2	4		3		#NULL!	3	2	#NULL!	#NULL!	3	0	0	1	0	0	0	0	0	0	2	#NULL!		8	2	5000
1	2	4			Adigrat_GH	2	0	2	1		2	2	5	4	2	1	2	1	0	3	1	1	5	2	4		3		#NULL!	3	2	#NULL!	#NULL!	3	0	0	1	0	0	0	0	0	0	1	4		8	3	8017
1	2	4			Adigrat_GH	1	1	2	1		1	1	#NULL!	1	1	1	0	0	0	0	2	2	1	3	3		#NULL!		2	7	5	7	#NULL!	7	0	0	0	0	0	0	1	0	0	1	2		9	9	16970
1	2	4			LKGH	2	0	3	1		2	2	3	6	3	2	1	1	0	2	1	1	2	3	4		3		#NULL!	3	2	#NULL!	#NULL!	3	0	0	1	0	0	0	0	0	0	1	5		25	25	9058
1	2	4			LKGH	2	0	3	1		2	2	5	9	3	2	2	1	4	7	1	2	1	3	4		3		#NULL!	3	2	#NULL!	#NULL!	4	0	0	0	1	0	0	0	0	0	2	#NULL!		20	20	9066
1	2	4			LKGH	2	0	1	1		1	1	#NULL!	1	1	1	0	0	0	0	2	2	1	5	4		3		#NULL!	3	2	#NULL!	#NULL!	2	0	1	0	0	0	0	0	0	0	2	#NULL!		5	5	5373
1	4	2				1	1	2	1		2	2	5	3	2	1	1	0	0	1	2	2	1	3	4		3		#NULL!	3	2	#NULL!	#NULL!	4	0	0	0	1	0	0	0	0	0	1	8		10	8	7377
1	4	2				2	0	1	1		2	2	5	4	2	1	2	0	0	2	1	2	1	3	5		2		#NULL!	2	1	#NULL!	#NULL!	5	0	0	0	0	1	0	0	0	0	2	#NULL!		6	3	6193
1	4	2				2	0	1	1		2	2	5	3	2	1	1	0	0	1	2	2	1	2	4		2		#NULL!	2	1	#NULL!	#NULL!	4	0	0	0	1	0	0	0	0	0	2	#NULL!		6	3	6691
1	4	2				2	0	1	1		1	1	#NULL!	1	1	1	0	0	0	0	2	2	1	3	8	HIT	2		#NULL!	2	1	#NULL!	#NULL!	9	0	0	0	0	0	0	0	0	1	2	#NULL!		5	5	3934
1	4	2				1	1	2	1		2	2	3	3	2	1	1	0	0	1	1	2	1	2	4		3		#NULL!	3	2	#NULL!	#NULL!	4 9	0	0	0	1	0	0	0	0	1	2	#NULL!		8	3	7071
1	4	2				1	1	1	1		2	2	5	3	2	1	1	0	0	1	1	2	1	3	4		2		#NULL!	2	1	#NULL!	#NULL!	1	1	0	0	0	0	0	0	0	0	2	#NULL!		4	4	7071
1	4	2				1	1	2	1		1	1	#NULL!	1	1	1	0	0	0	0	2	2	1	2	5		3		#NULL!	3	2	#NULL!	#NULL!	5	0	0	0	0	1	0	0	0	0	2	#NULL!		6	2	7071
1	5	1	Edega hibret			2	0	2	1		2	2	5	4	2	1	2	0	0	2	1	1	2	2	7		2		#NULL!	2	1	#NULL!	#NULL!	8	0	0	0	0	0	0	0	1	0	2	#NULL!		10	5	9056
1	4	2				2	0	2	1		2	2	7	5	3	2	3	0	0	3	2	1	1	2	6		3		#NULL!	3	2	#NULL!	#NULL!	4	0	0	0	1	0	0	0	0	0	1	7		10	4	9056
1	2	4			Adwa_GH	2	0	3	1		2	2	5	5	3	2	3	0	0	3	1	1	2	2	4		3		#NULL!	3	2	#NULL!	#NULL!	1	1	0	0	0	0	0	0	0	0	2	#NULL!		18	7	9056
1	2	4			Adwa_GH	2	0	4	1		2	2	1	8	3	2	6	0	0	6	1	1	2	2	4		3		#NULL!	3	2	#NULL!	#NULL!	2	0	1	0	0	0	0	0	0	0	2	#NULL!		32	32	9056
1	2	4			Adwa_GH	2	0	1	1		2	2	7	4	2	1	1	0	1	2	1	2	1	3	4		3		#NULL!	3	2	#NULL!	#NULL!	1	1	0	0	0	0	0	0	0	0	2	#NULL!		7	7	7071
1	2	4			Adwa_GH	2	0	2	1		2	2	3	3	2	1	1	0	0	1	2	2	1	2	4		3		#NULL!	3	2	#NULL!	#NULL!	5	0	0	0	0	1	0	0	0	0	2	#NULL!		8	8	7071
1	2	4			Adwa_GH	2	0	2	1		2	2	5	4	2	1	2	0	1	3	2	2	1	3	5		3		#NULL!	3	2	#NULL!	#NULL!	5	0	0	0	0	1	0	0	0	0	2	#NULL!		8	6	8017
1	4	2				1	1	2	1		1	1	#NULL!	3	2	1	0	1	1	2	1	2	1	3	3		#NULL!		1	6	4	#NULL!	#NULL!	4 6 1 3	1	0	1	1	0	1	0	0	0	2	#NULL!		5	5	10150
1	1	5				2	0	3	1		2	2	5	5	3	2	1	0	1	2	1	2	1	3	4		3		#NULL!	3	2	#NULL!	#NULL!	5	0	0	0	0	1	0	0	0	0	2	#NULL!		25	13	9056
1	1	5				2	0	4	1		2	2	7	5	3	2	0	0	1	1	1	1	2	3	4		3		#NULL!	3	2	#NULL!	#NULL!	5	0	0	0	0	1	0	0	0	0	2	#NULL!		25	10	9056
1	1	5				2	0	3	1		2	2	5	5	3	2	2	0	0	2	1	1	2	2	4		3		#NULL!	3	2	#NULL!	#NULL!	4 9	0	0	0	1	0	0	0	0	1	2	#NULL!		15	10	9056
1	2	4			LKGH	1	1	2	1		2	2	5	5	3	2	3	0	0	3	1	2	1	3	8	Psychiatrist	3		#NULL!	3	2	#NULL!	#NULL!	4	0	0	0	1	0	0	0	0	0	1	1		10	6	9056
1	2	4			LKGH	2	0	4	1		4	3	#NULL!	6	3	2	2	0	0	2	2	2	1	3	5		3		#NULL!	3	2	#NULL!	#NULL!	4	0	0	0	1	0	0	0	0	0	2	#NULL!		32	32	9056
1	2	4			Adwa_GH	2	0	1	1		1	1	#NULL!	2	1	1	0	1	0	1	1	2	1	3	3		#NULL!		1	6	4	#NULL!	#NULL!	7	0	0	0	0	0	0	1	0	0	1	8		4	4	10150
1	2	4			Adwa_GH	1	1	2	1		2	2	5	4	2	1	2	0	0	2	2	2	1	3	2		3		#NULL!	3	2	#NULL!	#NULL!	7	0	0	0	0	0	0	1	0	0	2	#NULL!		13	7	8017
1	5	1	Bete semaeti			2	0	1	1		1	1	#NULL!	1	1	1	0	0	0	0	2	2	1	3	7		1		#NULL!	1	1	#NULL!	#NULL!	8	0	0	0	0	0	0	0	1	0	2	#NULL!		7	7	5358
1	3	3		Semema_PH		1	1	2	1		2	2	5	3	2	1	1	0	0	1	1	2	1	3	4		3		#NULL!	3	2	#NULL!	#NULL!	1	1	0	0	0	0	0	0	0	0	1	1		4	4	7071
1	2	4			LKGH	2	0	4	1		1	1	#NULL!	4	2	1	1	0	0	1	1	1	2	3	4		3		#NULL!	3	2	#NULL!	#NULL!	2	0	1	0	0	0	0	0	0	0	2	#NULL!		30	20	9056
1	4	2				1	1	1	1		1	1	#NULL!	5	3	2	0	0	4	4	2	1	1	3	6		3		#NULL!	3	2	#NULL!	#NULL!	7	0	0	0	0	0	0	1	0	0	2	#NULL!		5	5	7071
1	4	2				2	0	1	1		2	2	6	8	3	2	4	0	2	6	1	2	1	3	5		3		#NULL!	3	2	#NULL!	#NULL!	7	0	0	0	0	0	0	1	0	0	2	#NULL!		5	5	7071
1	4	2				1	1	2	1		1	1	#NULL!	1	1	1	0	0	0	0	1	2	1	4	4		3		#NULL!	3	2	#NULL!	#NULL!	7	0	0	0	0	0	0	1	0	0	2	#NULL!		6	4	7071
1	4	2				2	0	1	1		2	2	5	3	2	1	1	0	0	1	1	2	1	3	4		2		#NULL!	2	1	#NULL!	#NULL!	7	0	0	0	0	0	0	1	0	0	2	#NULL!		5	5	5312
1	5	1	Merere HP			2	0	1	1		3	3	#NULL!	3	2	1	2	0	0	2	1	2	1	5	7		1		#NULL!	1	1	#NULL!	#NULL!	8	0	0	0	0	0	0	0	1	0	1	10	Metehababerit Timur tiena	9	8	7193
1	5	1	Dernetseb HP			2	0	1	1		2	2	5	4	2	1	2	0	0	2	1	2	1	4	7		1		#NULL!	1	1	#NULL!	#NULL!	8	0	0	0	0	0	0	0	1	0	2	#NULL!		8	8	7193
1	4	2				2	0	4	1		3	3	#NULL!	3	2	1	1	0	0	1	2	2	1	3	5		2		#NULL!	2	1	#NULL!	#NULL!	5	0	0	0	0	1	0	0	0	0	2	#NULL!		24	6	8017
1	4	2				1	1	2	1		2	2	1	4	2	1	2	0	0	2	1	1	3	3	6		3		#NULL!	3	2	#NULL!	#NULL!	1 4 9	1	0	0	1	0	0	0	0	1	2	#NULL!		10	6	1051
1	2	4			LKGH	2	0	1	1		2	2	5	3	2	1	1	1	0	2	1	1	3	3	4		2		#NULL!	2	1	#NULL!	#NULL!	1	1	0	0	0	0	0	0	0	0	2	#NULL!		9	2	7100
1	2	4			LKGH	1	1	1	1		1	1	#NULL!	1	1	1	0	0	0	0	2	2	1	3	4		3		#NULL!	3	2	#NULL!	#NULL!	1	1	0	0	0	0	0	0	0	0	2	#NULL!		3	3	6193
1	4	2				2	0	1	1		2	2	5	3	2	1	1	0	0	1	2	2	1	3	5		3		#NULL!	3	2	#NULL!	#NULL!	5	0	0	0	0	1	0	0	0	0	1	5		10	10	8017
1	1	5				2	0	2	1		1	1	#NULL!	1	1	1	0	0	0	0	2	2	1	3	4		3		#NULL!	3	2	#NULL!	#NULL!	6	0	0	0	0	0	1	0	0	0	2	#NULL!		8	8	8017
1	1	5				2	0	2	1		2	2	5	4	2	1	2	0	0	2	1	2	1	3	5		3		#NULL!	3	2	#NULL!	#NULL!	5	0	0	0	0	1	0	0	0	0	2	#NULL!		7	5	8017
1	5	1	Abi-Adi HP (04)			2	0	1	1		1	1	#NULL!	1	1	1	0	0	0	0	1	2	1	2	4		2		#NULL!	2	1	#NULL!	#NULL!	8	0	0	0	0	0	0	0	1	0	2	#NULL!		9	9	7071
1	2	4			Adigrat_GH	1	1	2	1		2	2	5	5	3	2	3	1	0	4	2	2	1	3	4		3		#NULL!	3	2	#NULL!	#NULL!	1	1	0	0	0	0	0	0	0	0	2	#NULL!		12	2	6400
1	2	4			Adigrat_GH	2	0	1	1		2	2	5	3	2	1	1	0	0	1	1	2	1	2	4		3		#NULL!	3	2	#NULL!	#NULL!	3	0	0	1	0	0	0	0	0	0	2	#NULL!		5	5	7071
1	2	4			Adigrat_GH	2	0	2	2		2	2	5	4	2	1	2	0	0	2	1	1	2	2	5		3		#NULL!	3	2	#NULL!	#NULL!	5	0	0	0	0	1	0	0	0	0	2	#NULL!		10	3	5000
1	2	4			Adigrat_GH	2	0	2	1		2	2	5	5	3	2	3	0	0	3	1	2	1	2	4		3		#NULL!	3	2	#NULL!	#NULL!	1	1	0	0	0	0	0	0	0	0	2	#NULL!		5	5	7071
1	2	4			Adigrat_GH	2	0	2	1		2	2	5	3	2	1	1	1	0	2	1	2	1	2	2		3		#NULL!	3	2	#NULL!	#NULL!	4	0	0	0	1	0	0	0	0	0	1	7		16	12	6212
1	2	4			LKGH	2	0	2	1		2	2	7	5	3	2	4	0	0	4	2	2	1	3	1		3		#NULL!	3	2	#NULL!	#NULL!	7	0	0	0	0	0	0	1	0	0	2	#NULL!		16	7	6600
1	5	1	Tsaedathamle Health Post			2	0	2	1		2	2	4	6	3	2	4	0	0	4	1	1	2	3	7		2		#NULL!	2	1	#NULL!	#NULL!	8	0	0	0	0	0	0	0	1	0	1	10	Health Post Coordinator	13	4	8017
1	5	1	Bahresheta Health Post			2	0	2	1		2	2	5	4	2	1	1	0	1	2	2	2	1	3	7		2		#NULL!	2	1	#NULL!	#NULL!	8	0	0	0	0	0	0	0	1	0	1	10	Head of Health Post	14	4	8017
1	4	2				1	1	1	1		1	1	#NULL!	1	1	1	0	0	0	0	2	2	1	3	6		3		#NULL!	3	2	#NULL!	#NULL!	4	0	0	0	1	0	0	0	0	0	2	#NULL!		1	1	7071
1	2	4			Suhul_GH	2	0	1	1		1	1	#NULL!	1	1	1	0	0	0	0	2	2	1	3	2		3		#NULL!	3	2	#NULL!	#NULL!	4	0	0	0	1	0	0	0	0	0	2	#NULL!		4	3	8017
1	2	4			Suhul_GH	1	1	2	1		2	2	5	4	2	1	2	1	0	3	1	2	1	3	1		3		#NULL!	3	2	#NULL!	#NULL!	1	1	0	0	0	0	0	0	0	0	2	#NULL!		9	6	7377
1	2	4			Suhul_GH	2	0	4	1		3	3	#NULL!	4	2	1	3	0	0	3	2	2	4	3	4		2		#NULL!	2	1	#NULL!	#NULL!	3	0	0	1	0	0	0	0	0	0	2	#NULL!		39	16	8017
1	2	4			Suhul_GH	1	1	4	1		2	2	7	6	3	2	4	1	0	5	2	1	2	3	5		3		#NULL!	3	2	#NULL!	#NULL!	5	0	0	0	0	1	0	0	0	0	1	10	Duty of case team coordinator	30	24	9056
1	2	4			Suhul_GH	1	1	2	1		2	2	5	3	2	1	1	0	0	1	1	2	1	3	4		3		#NULL!	3	2	#NULL!	#NULL!	3	0	0	1	0	0	0	0	0	0	1	6		10	3	8017
1	2	4			Suhul_GH	1	1	4	1		2	2	1	7	3	2	4	0	0	4	1	2	4	3	4		3		#NULL!	3	2	#NULL!	#NULL!	3	0	0	1	0	0	0	0	0	0	2	#NULL!		30	15	8017
1	2	4			Suhul_GH	2	0	1	1		2	2	5	4	2	1	2	0	0	2	2	2	1	3	4		3		#NULL!	3	2	#NULL!	#NULL!	3	0	0	1	0	0	0	0	0	0	2	#NULL!		4	4	7071
1	2	4			Suhul_GH	2	0	1	1		2	2	3	4	2	1	1	1	0	2	1	2	1	2	4		3		#NULL!	3	2	#NULL!	#NULL!	3	0	0	1	0	0	0	0	0	0	2	#NULL!		6	5	8081
1	2	4			Suhul_GH	1	1	2	1		1	1	#NULL!	5	3	2	0	2	0	2	1	2	3	2	4		3		#NULL!	3	2	#NULL!	#NULL!	3	0	0	1	0	0	0	0	0	0	2	#NULL!		8	5	8071
1	2	4			Suhul_GH	2	0	1	1		1	1	#NULL!	2	1	1	0	0	0	0	1	2	1	2	4		3		#NULL!	3	2	#NULL!	#NULL!	3	0	0	1	0	0	0	0	0	0	2	#NULL!		4	3	7071
1	2	4			Suhul_GH	2	0	4	1		3	3	#NULL!	6	3	2	3	0	1	4	1	1	2	2	4		3		#NULL!	3	2	#NULL!	#NULL!	3	0	0	1	0	0	0	0	0	0	2	#NULL!		28	15	8017
1	2	4			Suhul_GH	2	0	1	1		2	2	5	3	2	1	1	0	0	1	1	2	1	3	4		3		#NULL!	3	2	#NULL!	#NULL!	3	0	0	1	0	0	0	0	0	0	2	#NULL!		6	3	5312
1	2	4			Suhul_GH	2	0	1	1		1	1	#NULL!	3	2	1	1	0	0	1	1	2	1	3	4		3		#NULL!	3	2	#NULL!	#NULL!	6	0	0	0	0	0	1	0	0	0	2	#NULL!		5	4	8017
1	2	4			Suhul_GH	2	0	2	3		1	1	#NULL!	1	1	1	0	0	0	0	2	2	1	3	4		3		#NULL!	3	2	#NULL!	#NULL!	1	1	0	0	0	0	0	0	0	0	2	#NULL!		5	5	7071
1	2	4			Suhul_GH	1	1	2	1		1	1	#NULL!	6	3	2	0	1	0	1	1	2	3	2	4		3		#NULL!	3	2	#NULL!	#NULL!	3	0	0	1	0	0	0	0	0	0	2	#NULL!		3	3	7071
1	2	4			Suhul_GH	2	0	1	1		1	1	#NULL!	5	3	2	0	0	0	0	1	1	2	2	4		3		#NULL!	3	2	#NULL!	#NULL!	3	0	0	1	0	0	0	0	0	0	2	#NULL!		6	3	7071
1	4	2				2	0	1	1		1	1	#NULL!	1	1	1	0	0	0	0	2	2	1	2	5		2		#NULL!	2	1	#NULL!	#NULL!	5	0	0	0	0	1	0	0	0	0	1	6		5	3	4208
1	4	2				1	1	2	1		1	1	#NULL!	1	1	1	0	0	0	0	2	2	1	3	1		3		#NULL!	3	2	#NULL!	#NULL!	9	0	0	0	0	0	0	0	0	1	2	#NULL!		7	4	7650
1	4	2				1	1	2	1		2	2	5	4	2	1	2	0	0	2	2	2	1	3	4		3		#NULL!	3	2	#NULL!	#NULL!	7	0	0	0	0	0	0	1	0	0	2	#NULL!		6	3	7071
1	2	4			Suhul_GH	1	1	2	1		2	2	7	3	2	1	1	0	0	1	1	2	4	3	3		#NULL!		2	7	5	7	#NULL!	2	0	1	0	0	0	0	0	0	0	1	5		6	3	16000
1	2	4			Suhul_GH	1	1	2	1		2	2	5	4	2	1	1	0	1	2	1	2	1	3	4		3		#NULL!	3	2	#NULL!	#NULL!	1	1	0	0	0	0	0	0	0	0	1	1		10	4	8017
1	2	4			Suhul_GH	2	0	1	1		1	1	#NULL!	3	2	1	0	0	2	2	1	2	1	2	4		3		#NULL!	3	2	#NULL!	#NULL!	1 2	1	1	0	0	0	0	0	0	0	2	#NULL!		6	4	7071
1	2	4			Suhul_GH	2	0	1	1		2	2	6	4	2	1	2	0	1	3	1	2	1	2	4		3		#NULL!	3	2	#NULL!	#NULL!	1	1	0	0	0	0	0	0	0	0	2	#NULL!		4	4	7071
1	2	4			LKGH	2	0	1	1		2	2	5	4	2	1	1	0	0	1	2	2	1	3	4		3		#NULL!	3	2	#NULL!	#NULL!	9	0	0	0	0	0	0	0	0	1	2	#NULL!		6	6	5373
1	2	4			Adwa_GH	1	1	2	1		2	2	7	3	2	1	1	0	0	1	1	2	1	2	2		3		#NULL!	3	2	#NULL!	#NULL!	7	0	0	0	0	0	0	1	0	0	2	#NULL!		8	4	9056
1	3	3		Mekoni_PH		1	1	1	1		2	2	1	3	2	1	1	0	0	1	1	2	1	3	5		3		#NULL!	3	2	#NULL!	#NULL!	5	0	0	0	0	1	0	0	0	0	2	#NULL!		4	4	7071
1	3	3		Mekoni_PH		2	0	1	1		1	1	#NULL!	1	1	1	0	0	0	0	2	2	1	3	4		3		#NULL!	3	2	#NULL!	#NULL!	2	0	1	0	0	0	0	0	0	0	2	#NULL!		3	3	5356
1	2	4			LKGH	2	0	4	1		3	3	#NULL!	3	2	1	1	0	1	2	2	2	1	2	4		3		#NULL!	3	2	#NULL!	#NULL!	3	0	0	1	0	0	0	0	0	0	2	#NULL!		32	9	9056
1	1	5				1	1	2	1		1	1	#NULL!	1	1	1	0	0	0	0	2	2	1	3	8	Psychiatrist	3		#NULL!	3	2	#NULL!	#NULL!	3 9	0	0	1	0	0	0	0	0	1	2	#NULL!		7	7	7071
1	5	1	02 Kebele (Abi Adi Town)			2	0	2	1		2	2	3	5	3	2	3	0	0	3	1	1	1	3	7		2		#NULL!	2	1	#NULL!	#NULL!	8	0	0	0	0	0	0	0	1	0	2	#NULL!		13	4	9054
1	4	2				2	0	2	1		2	2	3	3	2	1	1	0	0	1	1	2	1	3	4		2		#NULL!	2	1	#NULL!	#NULL!	7	0	0	0	0	0	0	1	0	0	2	#NULL!		8	7	6193
1	4	2				1	1	2	1		2	2	5	3	2	1	1	0	0	1	2	2	1	3	6		3		#NULL!	3	2	#NULL!	#NULL!	7	0	0	0	0	0	0	1	0	0	2	#NULL!		13	5	9785
1	5	1	Hadnet			2	0	2	1		2	2	7	5	3	2	3	0	0	3	2	1	1	3	7		1		#NULL!	1	1	#NULL!	#NULL!	8	0	0	0	0	0	0	0	1	0	2	#NULL!		9	6	5358
1	5	1	Tekatesfay			2	0	3	1		2	2	5	4	2	1	2	0	0	2	2	2	1	3	7		2		#NULL!	2	1	#NULL!	#NULL!	8	0	0	0	0	0	0	0	1	0	2	#NULL!		17	15	9056
1	4	2				2	0	1	1		2	2	5	4	2	1	1	0	0	1	1	2	1	4	1		2		#NULL!	2	1	#NULL!	#NULL!	9	0	0	0	0	0	0	0	0	1	2	#NULL!		10	6	5358
1	4	2				2	0	1	1		2	2	5	3	2	1	1	0	0	1	1	2	1	4	4		2		#NULL!	2	1	#NULL!	#NULL!	7	0	0	0	0	0	0	1	0	0	2	#NULL!		7	3	6193
1	4	2				2	0	2	1		2	2	7	6	3	2	3	0	1	4	1	2	1	3	4		2		#NULL!	2	1	#NULL!	#NULL!	7	0	0	0	0	0	0	1	0	0	2	#NULL!		12	8	7071
1	4	2				2	0	2	1		2	2	2	3	2	1	1	0	0	1	2	2	1	3	5		3		#NULL!	3	2	#NULL!	#NULL!	7	0	0	0	0	0	0	1	0	0	2	#NULL!		6	6	7071
1	4	2				2	0	2	1		3	3	#NULL!	5	3	2	2	0	1	3	1	2	1	3	6		3		#NULL!	3	2	#NULL!	#NULL!	4 3 1 5	1	0	1	1	1	0	0	0	0	1	6		10	8	10056
1	5	1	Damra Health post			2	0	1	1		2	2	5	3	2	1	1	0	0	1	1	2	1	3	7		1		#NULL!	1	1	#NULL!	#NULL!	8	0	0	0	0	0	0	0	1	0	2	#NULL!		5	5	5358
1	5	1	ማይጥምቀት			2	0	2	1		2	2	4	5	3	2	3	0	0	3	2	2	1	3	7		2		#NULL!	2	1	#NULL!	#NULL!	8	0	0	0	0	0	0	0	1	0	2	#NULL!		17	6	9056
1	5	1	ዓዲ ሰራዋት			2	0	1	1		2	2	7	3	2	1	1	0	0	1	1	2	1	3	7		1		#NULL!	1	1	#NULL!	#NULL!	8	0	0	0	0	0	0	0	1	0	2	#NULL!		9	4	6173
1	5	1	ማሕበረ ሰላም			2	0	2	1		2	2	5	6	3	2	4	0	0	4	1	1	2	3	7		2		#NULL!	2	1	#NULL!	#NULL!	8	0	0	0	0	0	0	0	1	0	2	#NULL!		17	3	9056
1	1	5				2	0	2	1		2	2	5	5	3	2	3	0	0	3	1	1	2	2	4		3		#NULL!	3	2	#NULL!	#NULL!	6	0	0	0	0	0	1	0	0	0	2	#NULL!		11	8	9056
1	2	4			Adigrat_GH	1	1	2	1		2	2	1	5	3	2	2	0	1	3	1	2	1	2	4		3		#NULL!	3	2	#NULL!	#NULL!	3	0	0	1	0	0	0	0	0	0	1	1		12	12	9056
1	1	5				1	1	2	1		1	1	#NULL!	6	3	2	2	2	1	5	1	1	1	1	1		3		#NULL!	3	2	#NULL!	#NULL!	4	0	0	0	1	0	0	0	0	0	2	#NULL!		13	10	7071
1	1	5				1	1	2	1		2	2	5	5	3	2	2	0	0	2	1	1	2	3	4		3		#NULL!	3	2	#NULL!	#NULL!	2	0	1	0	0	0	0	0	0	0	1	5		10	6	9056
1	1	5				1	1	2	1		2	2	5	5	3	2	2	0	0	2	1	2	1	3	8	Public Health	4		#NULL!	4	3	#NULL!	#NULL!	9	0	0	0	0	0	0	0	0	1	2	#NULL!		8	7	9056
1	1	5				1	1	1	1		1	1	#NULL!	1	1	1	0	0	0	0	2	2	1	3	1		2		#NULL!	2	1	#NULL!	#NULL!	4	0	0	0	1	0	0	0	0	0	2	#NULL!		5	4	5308
1	1	5				1	1	1	1		1	1	#NULL!	1	1	1	0	0	0	0	2	2	1	3	1		2		#NULL!	2	1	#NULL!	#NULL!	4	0	0	0	1	0	0	0	0	0	2	#NULL!		4	3	5350
1	1	5				1	1	2	1		2	2	1	3	2	1	1	0	0	1	1	1	2	2	4		3		#NULL!	3	2	#NULL!	#NULL!	6	0	0	0	0	0	1	0	0	0	2	#NULL!		16	8	9056
1	1	5				1	1	3	1		2	2	1	6	3	2	2	0	0	2	1	2	3	2	8	Environmental Health	3		#NULL!	3	2	#NULL!	#NULL!	9	0	0	0	0	0	0	0	0	1	2	#NULL!		26	5	8017
1	2	4			Mekelle_GH	2	0	4	1		2	2	5	6	3	2	0	1	0	1	1	1	2	2	4		2		#NULL!	2	1	#NULL!	#NULL!	3	0	0	1	0	0	0	0	0	0	2	#NULL!		35	25	7081
1	2	4			Mekelle_GH	2	0	2	1		4	3	#NULL!	3	2	1	2	0	0	2	1	2	1	2	4		3		#NULL!	3	2	#NULL!	#NULL!	3	0	0	1	0	0	0	0	0	0	1	1		6	3	5300
1	2	4			Mekelle_GH	2	0	1	1		1	1	#NULL!	7	3	2	0	1	0	1	1	1	2	2	2		4		#NULL!	4	3	#NULL!	#NULL!	3	0	0	1	0	0	0	0	0	0	2	#NULL!		2	2	7017
1	2	4			Mekelle_GH	2	0	1	1		1	1	#NULL!	5	3	2	0	0	0	0	1	1	2	2	4		3		#NULL!	3	2	#NULL!	#NULL!	3	0	0	1	0	0	0	0	0	0	2	#NULL!		7	1	6000
1	2	4			Mekelle_GH	2	0	4	1		2	2	5	3	2	1	0	0	0	0	1	1	2	2	4		2		#NULL!	2	1	#NULL!	#NULL!	3	0	0	1	0	0	0	0	0	0	2	#NULL!		30	10	8017
1	3	3		Freweyni_PH		2	0	3	1		2	2	7	5	3	2	3	0	0	3	2	2	1	4	5		2		#NULL!	2	1	#NULL!	#NULL!	5	0	0	0	0	1	0	0	0	0	2	#NULL!		25	25	8011
1	3	3		Freweyni_PH		1	1	2	1		2	2	5	8	3	2	6	0	0	6	1	2	1	3	6		3		#NULL!	3	2	#NULL!	#NULL!	9	0	0	0	0	0	0	0	0	1	1	10	ስራሕ መካየዲ	12	8	8017
1	5	1	Frewyni Tiena kella			2	0	3	1		3	3	#NULL!	4	2	1	1	1	0	2	2	1	2	2	7		2		#NULL!	2	1	#NULL!	#NULL!	8	0	0	0	0	0	0	0	1	0	2	#NULL!		20	14	9056
1	3	3		Freweyni_PH		2	0	1	1		2	2	5	5	3	2	3	0	0	3	1	2	1	2	4		2		#NULL!	2	1	#NULL!	#NULL!	4	0	0	0	1	0	0	0	0	0	2	#NULL!		5	3	5347
1	3	3		Freweyni_PH		1	1	2	1		2	2	7	6	3	2	3	1	0	4	1	2	1	3	1		3		#NULL!	3	2	#NULL!	#NULL!	4	0	0	0	1	0	0	0	0	0	1	1		11	8	6000
1	4	2				2	0	4	1		1	1	#NULL!	5	3	2	3	1	0	4	1	2	1	2	4		1		#NULL!	1	1	#NULL!	#NULL!	4	0	0	0	1	0	0	0	0	0	2	#NULL!		10	8	8560
1	4	2				2	0	2	1		2	2	7	5	3	2	3	0	0	3	1	1	2	2	7		2		#NULL!	2	1	#NULL!	#NULL!	8	0	0	0	0	0	0	0	1	0	2	#NULL!		10	6	8017
1	4	2				1	1	3	1		2	2	1	3	2	1	1	0	0	1	1	2	1	3	4		3		#NULL!	3	2	#NULL!	#NULL!	4	0	0	0	1	0	0	0	0	0	1	1		10	10	7071
1	2	4			Mekelle_GH	2	0	4	1		5	3	#NULL!	3	2	1	0	0	0	0	1	1	2	2	4		2		#NULL!	2	1	#NULL!	#NULL!	4	0	0	0	1	0	0	0	0	0	2	#NULL!		30	18	8017
1	2	4			Mekelle_GH	2	0	2	1		2	2	6	6	3	2	1	2	0	3	1	2	3	3	4		3		#NULL!	3	2	#NULL!	#NULL!	2	0	1	0	0	0	0	0	0	0	2	#NULL!		12	10	9056
1	2	4			Mekelle_GH	2	0	4	1		2	2	5	3	2	1	1	0	0	1	1	1	2	3	4		2		#NULL!	2	1	#NULL!	#NULL!	3	0	0	1	0	0	0	0	0	0	2	#NULL!		33	20	8017
1	2	4			Mekelle_GH	2	0	1	3		1	1	#NULL!	4	2	1	1	1	0	2	1	1	2	2	4		3		#NULL!	3	2	#NULL!	#NULL!	3	0	0	1	0	0	0	0	0	0	2	#NULL!		7	7	7071
1	2	4			Mekelle_GH	2	0	2	1		2	2	5	4	2	1	2	0	0	2	1	2	1	3	4		3		#NULL!	3	2	#NULL!	#NULL!	3	0	0	1	0	0	0	0	0	0	2	#NULL!		10	4	8017
1	2	4			Adwa_GH	1	1	2	1		2	2	5	3	2	1	1	0	0	1	1	2	1	3	6		5		#NULL!	5	3	#NULL!	#NULL!	2	0	1	0	0	0	0	0	0	0	2	#NULL!		6	4	12148
1	4	2				2	0	2	1		2	2	6	7	3	2	3	1	2	6	1	1	2	3	7		2		#NULL!	2	1	#NULL!	#NULL!	8	0	0	0	0	0	0	0	1	0	2	#NULL!		18	6	9056
1	2	4			Mekelle_GH	2	0	4	1		4	3	#NULL!	3	2	1	1	0	0	1	1	1	3	3	2		3		#NULL!	3	2	#NULL!	#NULL!	4	0	0	0	1	0	0	0	0	0	2	#NULL!		25	12	10110
1	2	4			Mekelle_GH	1	1	2	1		2	2	5	3	2	1	1	0	0	1	1	2	1	3	2		2		#NULL!	2	1	#NULL!	#NULL!	3	0	0	1	0	0	0	0	0	0	2	#NULL!		9	6	7071
1	2	4			Mekelle_GH	1	1	2	1		2	2	1	4	2	1	2	0	0	2	1	2	1	3	3		#NULL!		1	6	4	#NULL!	#NULL!	2 3 4 1	1	1	1	1	0	0	0	0	0	2	#NULL!		6	2	12940
1	2	4			Mekelle_GH	2	0	4	1		2	2	7	5	3	2	0	1	0	1	1	1	3	3	4		2		#NULL!	2	1	#NULL!	#NULL!	4	0	0	0	1	0	0	0	0	0	2	#NULL!		25	15	8017
1	2	4			Mekelle_GH	2	0	4	1		4	3	#NULL!	5	3	2	0	0	0	0	1	1	3	3	4		3		#NULL!	3	2	#NULL!	#NULL!	4	0	0	0	1	0	0	0	0	0	2	#NULL!		25	10	9056
1	2	4			Mekelle_GH	1	1	2	1		2	2	5	4	2	1	2	0	0	2	1	2	1	3	3		#NULL!		1	6	4	#NULL!	#NULL!	4 3 2 1	1	1	1	1	0	0	0	0	0	2	#NULL!		7	3	10150
1	2	4			Mekelle_GH	2	0	3	1		2	2	5	5	3	2	1	0	1	2	1	1	3	3	4		3		#NULL!	3	2	#NULL!	#NULL!	4	0	0	0	1	0	0	0	0	0	2	#NULL!		19	11	9056
1	2	4			Mekelle_GH	2	0	4	1		4	3	#NULL!	4	2	1	0	0	0	0	2	2	1	4	4		3		#NULL!	3	2	#NULL!	#NULL!	3 7	0	0	1	0	0	0	1	0	0	2	#NULL!		25	6	8017
1	2	4			Mekelle_GH	2	0	4	1		4	3	#NULL!	7	3	2	3	0	0	3	1	1	3	3	4		3		#NULL!	3	2	#NULL!	#NULL!	3	0	0	1	0	0	0	0	0	0	2	#NULL!		25	25	9056
1	4	2				2	0	3	1		3	3	#NULL!	3	2	1	1	0	0	1	2	2	1	2	4		2		#NULL!	2	1	#NULL!	#NULL!	1	1	0	0	0	0	0	0	0	0	1	1		22	12	8018
1	1	5				1	1	1	1		1	1	#NULL!	1	1	1	0	0	0	0	2	2	1	3	8	Psychiatrist	3		#NULL!	3	2	#NULL!	#NULL!	3	0	0	1	0	0	0	0	0	0	2	#NULL!		2	2	6193
1	1	5				1	1	1	1		1	1	#NULL!	1	1	1	0	0	0	0	2	2	1	3	8	Physiotherapist	3		#NULL!	3	2	#NULL!	#NULL!	4	0	0	0	1	0	0	0	0	0	1	6		4	4	10000
1	1	5				1	1	2	1		2	2	5	2	1	1	0	0	0	0	1	2	1	3	3		#NULL!		2	7	5	7	#NULL!	2	0	1	0	0	0	0	0	0	0	2	#NULL!		5	5	16765
1	5	1	Melbe Health post			2	0	3	1		2	2	5	5	3	2	3	1	0	4	1	2	1	3	7		2		#NULL!	2	1	#NULL!	#NULL!	8 5	0	0	0	0	1	0	0	1	0	2	#NULL!		18	6	9056
1	4	2				2	0	2	1		2	2	3	5	3	2	3	0	0	3	1	1	2	2	7		1		#NULL!	1	1	#NULL!	#NULL!	8	0	0	0	0	0	0	0	1	0	1	10	Health extention coordinator	17	14	9056
1	4	2				1	1	2	1		2	2	5	6	3	2	4	0	0	4	1	2	1	2	1		2		#NULL!	2	1	#NULL!	#NULL!	9	0	0	0	0	0	0	0	0	1	2	#NULL!		10	3	7071
1	4	2				2	0	2	1		2	2	5	4	2	1	2	0	0	2	1	2	1	3	4		2		#NULL!	2	1	#NULL!	#NULL!	9	0	0	0	0	0	0	0	0	1	2	#NULL!		12	8	7071
1	4	2				1	1	2	1		2	2	5	3	2	1	1	0	0	1	1	1	1	3	6		4		#NULL!	4	3	#NULL!	#NULL!	4	0	0	0	1	0	0	0	0	0	2	#NULL!		9	4	6660
1	4	2				1	1	2	1		2	2	5	3	2	1	1	0	0	1	1	2	1	3	6		4		#NULL!	4	3	#NULL!	#NULL!	7	0	0	0	0	0	0	1	0	0	1	8		9	4	11305
1	4	2				2	0	1	1		3	3	#NULL!	2	1	1	1	0	0	1	2	1	1	3	4		3		#NULL!	3	2	#NULL!	#NULL!	5	0	0	0	0	1	0	0	0	0	2	#NULL!		8	6	7071
1	1	5				1	1	2	1		2	2	1	3	2	1	1	0	0	1	1	2	4	3	3		#NULL!		2	7	5	3	#NULL!	9	0	0	0	0	0	0	0	0	1	1	3		10	10	16000
1	1	5				2	0	2	2		2	2	6	4	2	1	1	0	1	2	1	2	1	2	4		3		#NULL!	3	2	#NULL!	#NULL!	4 9	0	0	0	1	0	0	0	0	1	2	#NULL!		16	12	9056
1	2	4			Suhul_GH	1	1	2	1		1	1	#NULL!	1	1	1	0	0	0	0	1	2	1	3	3		#NULL!		1	6	4	#NULL!	#NULL!	4	0	0	0	1	0	0	0	0	0	2	#NULL!		5	2	1050
1	2	4			Suhul_GH	2	0	2	1		2	2	5	5	3	2	3	0	0	3	1	2	3	2	1		3		#NULL!	3	2	#NULL!	#NULL!	1	1	0	0	0	0	0	0	0	0	2	#NULL!		13	12	9056
1	2	4			Suhul_GH	1	1	4	1		3	3	#NULL!	1	1	1	0	0	0	0	2	2	1	3	4		3		#NULL!	3	2	#NULL!	#NULL!	9	0	0	0	0	0	0	0	0	1	2	#NULL!		20	5	8017
1	2	4			Suhul_GH	2	0	1	2		2	2	5	3	2	1	1	0	0	1	1	2	1	3	4		3		#NULL!	3	2	#NULL!	#NULL!	6	0	0	0	0	0	1	0	0	0	2	#NULL!		9	3	7071
1	2	4			Suhul_GH	2	0	2	2		2	2	5	4	2	1	2	0	0	2	1	2	1	3	4		3		#NULL!	3	2	#NULL!	#NULL!	3	0	0	1	0	0	0	0	0	0	2	#NULL!		5	5	7071
1	2	4			Suhul_GH	2	0	2	1		2	2	5	4	2	1	2	0	0	2	1	2	1	2	4		3		#NULL!	3	2	#NULL!	#NULL!	6	0	0	0	0	0	1	0	0	0	2	#NULL!		6	3	7071
1	2	4			Suhul_GH	2	0	1	1		2	2	6	5	3	2	2	0	0	2	1	1	2	2	2		3		#NULL!	3	2	#NULL!	#NULL!	3	0	0	1	0	0	0	0	0	0	2	#NULL!		5	5	8017
1	2	4			Suhul_GH	2	0	1	1		1	1	#NULL!	3	2	1	0	0	0	0	2	2	1	2	4		3		#NULL!	3	2	#NULL!	#NULL!	3	0	0	1	0	0	0	0	0	0	2	#NULL!		4	4	7071
1	2	4			Suhul_GH	2	0	4	1		3	3	#NULL!	4	2	1	1	1	0	2	2	2	1	3	4		3		#NULL!	3	2	#NULL!	#NULL!	3	0	0	1	0	0	0	0	0	0	2	#NULL!		27	7	9056
1	2	4			Suhul_GH	1	1	4	1		3	3	#NULL!	1	1	1	0	0	0	0	2	2	1	3	4		3		#NULL!	3	2	#NULL!	#NULL!	9	0	0	0	0	0	0	0	0	1	2	#NULL!		20	5	8017
1	2	4			Suhul_GH	1	1	3	1		2	2	5	4	2	1	2	0	0	2	1	2	4	3	3		#NULL!		2	7	5	3	#NULL!	5	0	0	0	0	1	0	0	0	0	2	#NULL!		7	4	11305
1	2	4			Suhul_GH	1	1	2	1		2	2	5	4	2	1	2	0	0	2	1	2	1	3	1		3		#NULL!	3	2	#NULL!	#NULL!	3 4	0	0	1	1	0	0	0	0	0	1	10	Quality officer	13	6	9056
1	2	4			Suhul_GH	1	1	2	1		2	2	5	3	2	1	1	0	0	1	1	2	1	3	1		3		#NULL!	3	2	#NULL!	#NULL!	3 4	0	0	1	1	0	0	0	0	0	1	10	Staff representative	11	6	9056
1	2	4			Adigrat_GH	1	1	2	1		2	2	5	4	2	1	2	0	0	2	1	2	1	3	1		4		#NULL!	4	3	#NULL!	#NULL!	7	0	0	0	0	0	0	1	0	0	2	#NULL!		9	6	12579
1	2	4			Adigrat_GH	1	1	3	1		2	2	1	5	3	2	3	0	0	3	1	2	1	3	4		2		#NULL!	2	1	#NULL!	#NULL!	4	0	0	0	1	0	0	0	0	0	2	#NULL!		17	17	8017
1	1	5				1	1	2	1		2	2	5	5	3	2	3	1	0	4	1	2	4	2	3		#NULL!		2	7	5	3	#NULL!	1 5 4 6 2	1	1	0	1	1	1	0	0	0	1	5		12	12	16700
1	4	2				1	1	2	1		2	2	6	3	2	1	1	0	0	1	1	2	1	3	4		3		#NULL!	3	2	#NULL!	#NULL!	4 3 1 5	1	0	1	1	1	0	0	0	0	2	#NULL!		9	5	7377
1	4	2				1	1	2	1		1	1	#NULL!	1	1	1	0	0	0	0	2	2	1	3	5		3		#NULL!	3	2	#NULL!	#NULL!	5	0	0	0	0	1	0	0	0	0	2	#NULL!		6	3	7071
1	1	5				2	0	2	1		1	1	#NULL!	5	3	2	3	0	0	3	1	1	4	3	3		#NULL!		2	7	5	5	#NULL!	3 4	0	0	1	1	0	0	0	0	0	1	10	Intern coordinator	9	9	17635
1	1	5				1	1	2	1		2	2	5	4	2	1	1	0	0	1	1	2	1	3	3		#NULL!		2	7	5	5	#NULL!	6 1	1	0	0	0	0	1	0	0	0	2	#NULL!		7	7	19650
1	4	2				2	0	4	1		2	2	3	6	3	2	1	0	0	1	1	2	1	3	4		2		#NULL!	2	1	#NULL!	#NULL!	7	0	0	0	0	0	0	1	0	0	2	#NULL!		29	10	8017
1	4	2				2	0	2	1		2	2	5	3	2	1	1	0	0	1	1	2	1	2	8	Environmental Health	2		#NULL!	2	1	#NULL!	#NULL!	4	0	0	0	1	0	0	0	0	0	2	#NULL!		10	4	7071
1	5	1	Dr debit tiena kela			2	0	4	1		2	2	4	4	2	1	1	0	0	1	1	2	4	2	7		2		#NULL!	2	1	#NULL!	#NULL!	8	0	0	0	0	0	0	0	1	0	2	#NULL!		28	13	9056
1	5	1	Definitely tiena kela			2	0	2	1		2	2	3	3	2	1	1	0	0	1	1	1	1	2	7		2		#NULL!	2	1	#NULL!	#NULL!	8	0	0	0	0	0	0	0	1	0	1	1		17	17	9056
1	1	5				2	0	2	1		2	2	5	3	2	1	1	0	0	1	1	2	4	2	3		#NULL!		2	7	5	13	#NULL!	3 2	0	1	1	0	0	0	0	0	0	2	#NULL!		3	3	24000
1	1	5				1	1	2	1		2	2	5	2	1	1	0	0	0	0	1	2	1	2	3		#NULL!		2	7	5	3	#NULL!	4 5 2 1 3 6 7	1	1	1	1	1	1	1	0	0	2	#NULL!		8	8	16000
1	1	5				2	0	2	1		1	1	#NULL!	1	1	1	0	0	0	0	2	2	1	4	3		#NULL!		2	7	5	3	#NULL!	1 2 3 4 5 6 7 8	1	1	1	1	1	1	1	1	0	2	#NULL!		6	6	16000
1	4	2				2	0	4	1		3	3	#NULL!	4	2	1	1	0	1	2	2	2	1	3	4		2		#NULL!	2	1	#NULL!	#NULL!	1	1	0	0	0	0	0	0	0	0	2	#NULL!		30	15	8017
1	4	2				1	1	2	1		2	2	5	5	3	2	3	0	0	3	1	2	1	2	2		2		#NULL!	2	1	#NULL!	#NULL!	4	0	0	0	1	0	0	0	0	0	2	#NULL!		15	11	8017
1	4	2				2	0	2	1		2	2	5	4	2	1	2	0	0	2	1	2	1	3	4		2		#NULL!	2	1	#NULL!	#NULL!	1 4	1	0	0	1	0	0	0	0	0	2	#NULL!		12	9	7071
1	4	2				2	0	1	1		1	1	#NULL!	5	3	2	2	0	0	2	1	1	2	2	1		2		#NULL!	2	1	#NULL!	#NULL!	4	0	0	0	1	0	0	0	0	0	1	5		2	2	5387
1	4	2				2	0	2	1		2	2	7	4	2	1	2	0	0	2	1	2	1	3	4		2		#NULL!	2	1	#NULL!	#NULL!	4	0	0	0	1	0	0	0	0	0	2	#NULL!		10	6	7071
1	4	2				1	1	3	1		2	2	5	4	2	1	1	1	0	2	1	2	1	3	4		3		#NULL!	3	2	#NULL!	#NULL!	4	0	0	0	1	0	0	0	0	0	1	4		21	3	8354
1	4	2				2	0	3	1		2	2	5	6	3	2	2	0	1	3	1	2	1	2	6		3		#NULL!	3	2	#NULL!	#NULL!	4	0	0	0	1	0	0	0	0	0	2	#NULL!		20	13	10150
1	3	3		Selekleka_PH		1	1	2	1		2	2	5	3	2	1	1	0	0	1	1	2	1	3	4		3		#NULL!	3	2	#NULL!	#NULL!	3	0	0	1	0	0	0	0	0	0	1	10	Metron successor	8	4	8017
1	3	3		Selekleka_PH		1	1	2	1		1	1	#NULL!	1	1	1	0	0	0	0	2	2	1	3	8	Aneshtetist	3		#NULL!	3	2	#NULL!	#NULL!	2	0	1	0	0	0	0	0	0	0	1	5		8	8	8017
1	3	3		Selekleka_PH		1	1	4	1		2	2	5	6	3	2	0	1	0	1	1	1	1	3	6		3		#NULL!	3	2	#NULL!	#NULL!	4	0	0	0	1	0	0	0	0	0	2	#NULL!		34	9	10150
1	3	3		Selekleka_PH		1	1	4	1		2	2	1	4	2	1	0	0	0	0	1	1	2	2	4		2		#NULL!	2	1	#NULL!	#NULL!	7	0	0	0	0	0	0	1	0	0	2	#NULL!		41	8	8019
1	3	3		Selekleka_PH		2	0	1	1		1	1	#NULL!	1	1	1	0	0	0	0	2	2	1	3	4		3		#NULL!	3	2	#NULL!	#NULL!	4	0	0	0	1	0	0	0	0	0	1	5		2	2	6193
1	3	3		Selekleka_PH		2	0	2	1		2	2	5	4	2	1	2	0	0	2	2	1	2	2	4		3		#NULL!	3	2	#NULL!	#NULL!	4	0	0	0	1	0	0	0	0	0	2	#NULL!		11	3	7377
1	4	2				2	0	1	1		1	1	#NULL!	5	3	2	1	0	0	1	1	1	2	2	4		2		#NULL!	2	1	#NULL!	#NULL!	4	0	0	0	1	0	0	0	0	0	1	4		3	2	5387
1	4	2				1	1	2	1		1	1	#NULL!	4	2	1	1	1	0	2	1	1	1	3	2		2		#NULL!	2	1	#NULL!	#NULL!	4	0	0	0	1	0	0	0	0	0	1	5		8	4	6193
1	3	3		Selekleka_PH		1	1	2	1		2	2	1	4	2	1	2	0	0	2	1	2	1	3	6		3		#NULL!	3	2	#NULL!	#NULL!	4	0	0	0	1	0	0	0	0	0	1	4		11	2	10150
1	4	2				2	0	2	1		1	1	#NULL!	1	1	1	0	0	0	0	2	2	1	3	5		3		#NULL!	3	2	#NULL!	#NULL!	7	0	0	0	0	0	0	1	0	0	1	1		8	3	8017
1	4	2				1	1	2	1		2	2	1	5	3	2	3	0	0	3	1	2	1	2	8	Environmental Health	3		#NULL!	3	2	#NULL!	#NULL!	9	0	0	0	0	0	0	0	0	1	2	#NULL!		13	8	9056
1	4	2				2	0	2	1		2	2	5	4	2	1	2	0	0	2	1	1	2	3	2		3		#NULL!	3	2	#NULL!	#NULL!	9	0	0	0	0	0	0	0	0	1	2	#NULL!		8	4	9056
1	1	5				1	1	3	1		2	2	1	5	3	2	3	0	0	3	1	1	2	2	3		#NULL!		2	7	5	15	#NULL!	9	0	0	0	0	0	0	0	0	1	2	#NULL!		20	20	16972
1	1	5				1	1	1	1		1	1	#NULL!	1	1	1	0	0	0	0	2	2	1	4	8	Physiotherapist	3		#NULL!	3	2	#NULL!	#NULL!	7	0	0	0	0	0	0	1	0	0	2	#NULL!		2	2	6100
1	1	5				2	0	1	1		2	2	6	5	3	2	2	0	1	3	1	2	1	3	8	Dental related	2		#NULL!	2	1	#NULL!	#NULL!	4 9	0	0	0	1	0	0	0	0	1	2	#NULL!		7	6	6198
1	3	3		Birshiwa_PH		2	0	3	1		2	2	5	5	3	2	3	0	0	3	1	1	2	3	5		2		#NULL!	2	1	#NULL!	#NULL!	5	0	0	0	0	1	0	0	0	0	2	#NULL!		16	10	8017
1	4	2				2	0	3	1		2	2	7	5	3	2	3	0	0	3	1	1	2	3	7		2		#NULL!	2	1	#NULL!	#NULL!	8	0	0	0	0	0	0	0	1	0	2	#NULL!		18	4	9056
1	4	2				2	0	2	1		2	2	5	6	3	2	3	1	0	4	2	2	1	3	7		3		#NULL!	3	2	#NULL!	#NULL!	8	0	0	0	0	0	0	0	1	0	2	#NULL!		18	6	9056
1	4	2				2	0	2	1		2	2	5	4	2	1	2	0	0	2	1	2	1	3	7		3		#NULL!	3	2	#NULL!	#NULL!	8	0	0	0	0	0	0	0	1	0	2	#NULL!		19	4	9056
1	2	4			Suhul_GH	1	1	4	1		3	3	#NULL!	6	3	2	5	0	0	5	2	2	1	3	8	Physiotherapist	3		#NULL!	3	2	#NULL!	#NULL!	4	0	0	0	1	0	0	0	0	0	2	#NULL!		29	24	9056
1	4	2				2	0	1	1		1	1	#NULL!	1	1	1	0	0	0	0	1	2	1	3	4		3		#NULL!	3	2	#NULL!	#NULL!	3	0	0	1	0	0	0	0	0	0	2	#NULL!		5	5	5300
1	4	2				2	0	1	1		2	2	5	3	2	1	1	0	0	1	2	2	1	2	4		2		#NULL!	2	1	#NULL!	#NULL!	4	0	0	0	1	0	0	0	0	0	2	#NULL!		8	8	7071
1	4	2				2	0	1	1		2	2	5	2	1	1	0	0	0	0	2	2	1	2	4		3		#NULL!	3	2	#NULL!	#NULL!	3	0	0	1	0	0	0	0	0	0	2	#NULL!		5	5	7071
1	4	2				2	0	1	1		2	2	5	3	2	1	1	0	0	1	2	2	1	3	4		3		#NULL!	3	2	#NULL!	#NULL!	9	0	0	0	0	0	0	0	0	1	2	#NULL!		7	7	6793
1	4	2				1	1	2	1		1	1	#NULL!	1	1	1	0	0	0	0	2	2	1	3	4		3		#NULL!	3	2	#NULL!	#NULL!	4	0	0	0	1	0	0	0	0	0	2	#NULL!		5	5	7071
1	4	2				2	0	1	1		1	1	#NULL!	1	1	1	0	0	0	0	2	2	1	2	4		3		#NULL!	3	2	#NULL!	#NULL!	1	1	0	0	0	0	0	0	0	0	2	#NULL!		5	5	7071
1	4	2				2	0	2	1		2	2	5	3	2	1	1	0	0	1	1	1	1	2	4		3		#NULL!	3	2	#NULL!	#NULL!	1	1	0	0	0	0	0	0	0	0	2	#NULL!		2	2	7071
1	4	2				2	0	2	1		3	3	#NULL!	7	3	2	1	2	3	6	1	2	1	3	5		3		#NULL!	3	2	#NULL!	#NULL!	3 5 4	0	0	1	1	1	0	0	0	0	2	#NULL!		4	4	7071
1	4	2				1	1	4	1		2	2	5	6	3	2	2	1	0	3	2	1	2	3	6		3		#NULL!	3	2	#NULL!	#NULL!	4 1	1	0	0	1	0	0	0	0	0	2	#NULL!		25	5	9056
1	3	3		Selekleka_PH		1	1	2	1		2	2	7	2	1	1	0	0	0	0	1	1	1	3	5		3		#NULL!	3	2	#NULL!	#NULL!	5	0	0	0	0	1	0	0	0	0	2	#NULL!		9	6	8017
1	4	2				2	0	3	1		3	3	#NULL!	4	2	1	1	0	0	1	2	1	2	3	4		2		#NULL!	2	1	#NULL!	#NULL!	7	0	0	0	0	0	0	1	0	0	2	#NULL!		15	14	8017
1	4	2				2	0	4	1		3	3	#NULL!	3	2	1	1	1	0	2	1	2	1	3	4		2		#NULL!	2	1	#NULL!	#NULL!	7	0	0	0	0	0	0	1	0	0	2	#NULL!		15	13	8017
1	4	2				2	0	1	1		2	2	5	2	1	1	0	0	0	0	2	2	1	3	4		2		#NULL!	2	1	#NULL!	#NULL!	9	0	0	0	0	0	0	0	0	1	1	10	Surveillance Focal person	7	4	6193
1	4	2				2	0	4	2		3	3	#NULL!	1	1	1	0	0	0	0	2	1	2	2	4		2		#NULL!	2	1	#NULL!	#NULL!	4 1	1	0	0	1	0	0	0	0	0	2	#NULL!		32	15	8018
1	4	2				2	0	4	1		3	3	#NULL!	2	1	1	0	0	0	0	1	2	1	3	4		2		#NULL!	2	1	#NULL!	#NULL!	7	0	0	0	0	0	0	1	0	0	2	#NULL!		36	10	8017
1	4	2				1	1	1	3		1	1	#NULL!	1	1	1	0	0	0	0	1	2	1	3	6		3		#NULL!	3	2	#NULL!	#NULL!	1 4 3 9	1	0	1	1	0	0	0	0	1	1	7		6	6	8017
1	4	2				1	1	1	1		2	2	5	3	2	1	1	0	0	1	1	2	1	3	4		3		#NULL!	3	2	#NULL!	#NULL!	7	0	0	0	0	0	0	1	0	0	2	#NULL!		5	5	8017
1	5	1	Busha health post			2	0	1	1		2	2	5	3	2	1	1	0	0	1	2	2	1	2	7		1		#NULL!	1	1	#NULL!	#NULL!	8	0	0	0	0	0	0	0	1	0	2	#NULL!		9	5	6193
1	5	1	Simret health post			2	0	3	1		2	2	5	4	2	1	2	0	0	2	1	1	2	2	7		2		#NULL!	2	1	#NULL!	#NULL!	8	0	0	0	0	0	0	0	1	0	2	#NULL!		17	17	9056
1	4	2				1	1	1	1		2	2	5	4	2	1	2	0	0	2	1	2	1	3	6		3		#NULL!	3	2	#NULL!	#NULL!	4	0	0	0	1	0	0	0	0	0	1	8		5	5	8017
1	4	2				2	0	1	1		1	1	#NULL!	5	3	2	2	0	0	2	1	1	2	2	4		3		#NULL!	3	2	#NULL!	#NULL!	4	0	0	0	1	0	0	0	0	0	2	#NULL!		6	3	7071
1	4	2				1	1	1	1		1	1	#NULL!	1	1	1	0	0	0	0	2	2	1	3	4		3		#NULL!	3	2	#NULL!	#NULL!	3	0	0	1	0	0	0	0	0	0	2	#NULL!		6	6	7071
1	2	4			Suhul_GH	2	0	1	1		2	2	5	4	2	1	2	0	0	2	1	2	1	3	4		3		#NULL!	3	2	#NULL!	#NULL!	4	0	0	0	1	0	0	0	0	0	2	#NULL!		6	3	8017
1	2	4			Suhul_GH	2	0	4	1		3	3	#NULL!	4	2	1	3	0	0	3	2	2	1	3	4		2		#NULL!	2	1	#NULL!	#NULL!	3	0	0	1	0	0	0	0	0	0	2	#NULL!		30	2	7071
1	2	4			Suhul_GH	2	0	4	2		2	2	5	5	3	2	3	0	0	3	1	1	2	2	5		3		#NULL!	3	2	#NULL!	#NULL!	5	0	0	0	0	1	0	0	0	0	2	#NULL!		30	19	8017
1	2	4			Suhul_GH	2	0	4	1		3	3	#NULL!	2	1	1	0	1	0	1	2	1	1	3	5		2		#NULL!	2	1	#NULL!	#NULL!	5	0	0	0	0	1	0	0	0	0	2	#NULL!		30	9	8017
1	2	4			Suhul_GH	1	1	2	1		1	1	#NULL!	1	1	1	0	0	0	0	2	2	1	3	8	Psychiatrist	3		#NULL!	3	2	#NULL!	#NULL!	4	0	0	0	1	0	0	0	0	0	2	#NULL!		6	6	8017
1	2	4			Suhul_GH	2	0	4	1		2	2	3	4	2	1	0	0	1	1	1	2	1	3	4		3		#NULL!	3	2	#NULL!	#NULL!	4	0	0	0	1	0	0	0	0	0	2	#NULL!		30	16	8017
1	4	2				1	1	2	1		2	2	8	4	2	1	2	0	0	2	1	2	3	4	2		2		#NULL!	2	1	#NULL!	#NULL!	9	0	0	0	0	0	0	0	0	1	2	#NULL!		10	7	7690
1	3	3		Birshiwa_PH		2	0	2	1		2	2	5	5	3	2	3	0	0	3	1	1	2	3	5		3		#NULL!	3	2	#NULL!	#NULL!	5	0	0	0	0	1	0	0	0	0	2	#NULL!		9	9	8017
1	3	3		Birshiwa_PH		2	0	1	1		1	1	#NULL!	2	1	1	0	0	1	1	1	2	1	3	3		#NULL!		1	6	4	#NULL!	#NULL!	4	0	0	0	1	0	0	0	0	0	2	#NULL!		3	0.3	9056
1	3	3		Birshiwa_PH		1	1	3	1		2	2	1	5	3	2	3	0	0	3	1	2	1	3	1		3		#NULL!	3	2	#NULL!	#NULL!	9	0	0	0	0	0	0	0	0	1	2	#NULL!		13	6	9054
1	4	2				2	0	2	1		2	2	5	3	2	1	1	0	0	1	1	2	1	3	5		3		#NULL!	3	2	#NULL!	#NULL!	5	0	0	0	0	1	0	0	0	0	2	#NULL!		9	5	8056
1	4	2				1	1	2	1		2	2	3	5	3	2	3	0	0	3	1	2	1	3	4		3		#NULL!	3	2	#NULL!	#NULL!	4	0	0	0	1	0	0	0	0	0	1	2		7	5	8017
1	4	2				1	1	2	1		2	2	5	5	3	2	3	0	0	3	1	2	1	3	1		2		#NULL!	2	1	#NULL!	#NULL!	4	0	0	0	1	0	0	0	0	0	2	#NULL!		10	6	7071
1	4	2				1	1	4	1		3	3	#NULL!	1	1	1	0	0	0	0	2	2	1	3	4		2		#NULL!	2	1	#NULL!	#NULL!	4	0	0	0	1	0	0	0	0	0	2	#NULL!		13	7	7071
1	4	2				1	1	1	1		1	1	#NULL!	1	1	1	0	0	0	0	2	2	1	2	3		#NULL!		1	6	4	#NULL!	#NULL!	4	0	0	0	1	0	0	0	0	0	2	#NULL!		2	1	9056
1	4	2				2	0	2	1		2	2	6	5	3	2	2	0	0	2	2	2	1	3	4		2		#NULL!	2	1	#NULL!	#NULL!	9	0	0	0	0	0	0	0	0	1	2	#NULL!		10	3	7071
1	4	2				2	0	4	1		2	2	5	4	2	1	0	0	0	0	2	1	2	3	5		2		#NULL!	2	1	#NULL!	#NULL!	5	0	0	0	0	1	0	0	0	0	2	#NULL!		30	10	8017
1	4	2				2	0	2	1		2	2	5	4	2	1	2	0	0	2	2	2	1	2	4		2		#NULL!	2	1	#NULL!	#NULL!	4	0	0	0	1	0	0	0	0	0	2	#NULL!		7	4	6193
1	4	2				2	0	1	1		2	2	6	3	2	1	1	0	0	1	1	2	1	3	2		3		#NULL!	3	2	#NULL!	#NULL!	9	0	0	0	0	0	0	0	0	1	2	#NULL!		8	7	8017
1	5	1	Z			2	0	2	1		2	2	5	3	2	1	1	0	0	1	1	2	1	2	7		2		#NULL!	2	1	#NULL!	#NULL!	8	0	0	0	0	0	0	0	1	0	2	#NULL!		14	5	9056
1	2	4			Adigrat_GH	2	0	3	1		2	2	6	5	3	2	3	0	0	3	1	2	1	2	4		3		#NULL!	3	2	#NULL!	#NULL!	2	0	1	0	0	0	0	0	0	0	2	#NULL!		15	7	9056
1	2	4			Adigrat_GH	1	1	3	1		2	2	5	4	2	1	2	0	0	2	1	2	1	2	4		3		#NULL!	3	2	#NULL!	#NULL!	1	1	0	0	0	0	0	0	0	0	2	#NULL!		15	6	9056
1	4	2				2	0	2	1		2	2	5	4	2	1	2	0	0	2	1	2	4	3	5		2		#NULL!	2	1	#NULL!	#NULL!	5	0	0	0	0	1	0	0	0	0	2	#NULL!		6	6	5863
1	4	2				1	1	2	1		2	2	1	5	3	2	2	0	0	2	1	2	1	3	5		2		#NULL!	2	1	#NULL!	#NULL!	5	0	0	0	0	1	0	0	0	0	2	#NULL!		7	3	6159
1	1	5				2	0	1	1		2	2	5	7	3	2	2	2	1	5	1	2	1	3	3		#NULL!		2	7	5	5	#NULL!	7	0	0	0	0	0	0	1	0	0	2	#NULL!		5.5	5.5	16976
1	1	5				1	1	2	1		2	2	5	2	1	1	0	0	0	0	1	2	1	2	3		#NULL!		2	7	5	1	#NULL!	3 4	0	0	1	1	0	0	0	0	0	1	2		6	6	16979
1	4	2				2	0	4	1		2	2	7	5	3	2	0	0	0	0	2	1	2	3	5		2		#NULL!	2	1	#NULL!	#NULL!	5	0	0	0	0	1	0	0	0	0	2	#NULL!		32	10	8017
1	2	4			Adwa_GH	1	1	4	1		2	2	7	4	2	1	1	0	0	1	1	1	2	3	4		3		#NULL!	3	2	#NULL!	#NULL!	7	0	0	0	0	0	0	1	0	0	2	#NULL!		33	33	9056
1	4	2				1	1	1	1		2	2	5	3	2	1	1	0	0	1	2	2	1	3	6		3		#NULL!	3	2	#NULL!	#NULL!	1 3 4	1	0	1	1	0	0	0	0	0	1	8		5	2	8017
1	2	4			Adwa_GH	2	0	1	1		2	2	3	5	3	2	2	0	1	3	1	1	2	3	4		3		#NULL!	3	2	#NULL!	#NULL!	3	0	0	1	0	0	0	0	0	0	2	#NULL!		3	3	5700
1	2	4			Adwa_GH	2	0	3	1		2	2	3	5	3	2	0	0	0	0	1	1	2	3	5		3		#NULL!	3	2	#NULL!	#NULL!	5	0	0	0	0	1	0	0	0	0	2	#NULL!		18	13	9056
1	2	4			Adwa_GH	1	1	4	1		2	2	7	6	3	2	4	0	0	4	1	1	2	2	4		3		#NULL!	3	2	#NULL!	#NULL!	5	0	0	0	0	1	0	0	0	0	2	#NULL!		30	20	9785
1	2	4			Adwa_GH	2	0	4	1		2	2	4	2	1	1	0	0	0	0	1	2	1	3	4		2		#NULL!	2	1	#NULL!	#NULL!	4	0	0	0	1	0	0	0	0	0	2	#NULL!		36	13	8017
1	3	3		Birshiwa_PH		1	1	1	1		1	1	#NULL!	5	3	2	0	0	0	0	2	2	1	3	4		3		#NULL!	3	2	#NULL!	#NULL!	3	0	0	1	0	0	0	0	0	0	2	#NULL!		4	4	7071
1	5	1	myweyni			2	0	2	1		2	2	5	5	3	2	3	0	0	3	1	2	1	3	7		2		#NULL!	2	1	#NULL!	#NULL!	8	0	0	0	0	0	0	0	1	0	2	#NULL!		16	7	9056
1	3	3		Birshiwa_PH		2	0	2	1		2	2	5	4	2	1	2	0	0	2	1	2	1	3	5		2		#NULL!	2	1	#NULL!	#NULL!	4	0	0	0	1	0	0	0	0	0	2	#NULL!		10	8	6017
1	3	3		Birshiwa_PH		2	0	1	1		1	1	#NULL!	1	1	1	0	0	0	0	1	2	3	3	2		2		#NULL!	2	1	#NULL!	#NULL!	4	0	0	0	1	0	0	0	0	0	2	#NULL!		1	1	6071
1	3	3		Birshiwa_PH		1	1	4	1		2	2	5	5	3	2	3	0	0	3	1	1	2	3	6		3		#NULL!	3	2	#NULL!	#NULL!	4	0	0	0	1	0	0	0	0	0	2	#NULL!		19	6	9456
1	3	3		Birshiwa_PH		2	0	1	2		2	2	3	3	2	1	1	0	0	1	1	2	1	3	1		3		#NULL!	3	2	#NULL!	#NULL!	4	0	0	0	1	0	0	0	0	0	2	#NULL!		5	5	7071
1	3	3		Birshiwa_PH		2	0	1	1		2	2	3	3	2	1	1	0	0	1	1	2	1	5	2		3		#NULL!	3	2	#NULL!	#NULL!	7	0	0	0	0	0	0	1	0	0	1	10	Head of pharmacy unit	8	8	8017
1	3	3		Birshiwa_PH		1	1	2	1		2	2	5	2	1	1	0	0	0	0	1	2	1	3	2		3		#NULL!	3	2	#NULL!	#NULL!	9	0	0	0	0	0	0	0	0	1	2	#NULL!		11	11	8017
1	3	3		Birshiwa_PH		2	0	2	1		3	3	#NULL!	2	1	1	1	0	0	1	2	2	1	2	4		2		#NULL!	2	1	#NULL!	#NULL!	3	0	0	1	0	0	0	0	0	0	2	#NULL!		9	6	6193
1	3	3		Birshiwa_PH		2	0	4	2		2	2	3	8	3	2	0	0	4	4	1	1	2	2	5		2		#NULL!	2	1	#NULL!	#NULL!	5	0	0	0	0	1	0	0	0	0	2	#NULL!		30	30	7071
1	3	3		Birshiwa_PH		2	0	2	1		5	3	#NULL!	2	1	1	1	0	0	1	2	2	1	4	4		3		#NULL!	3	2	#NULL!	#NULL!	4	0	0	0	1	0	0	0	0	0	2	#NULL!		8	4	7071
1	5	1	Mihquan			2	0	2	1		4	3	#NULL!	4	2	1	3	0	0	3	1	2	1	3	7		2		#NULL!	2	1	#NULL!	#NULL!	8	0	0	0	0	0	0	0	1	0	2	#NULL!		16	7	9056
1	2	4			Adwa_GH	1	1	3	1		2	2	5	3	2	1	1	0	0	1	1	1	2	4	4		3		#NULL!	3	2	#NULL!	#NULL!	5	0	0	0	0	1	0	0	0	0	2	#NULL!		8	6	7071
1	2	4			Adwa_GH	2	0	3	1		2	2	5	5	3	2	3	0	0	3	1	1	2	3	4		3		#NULL!	3	2	#NULL!	#NULL!	8	0	0	0	0	0	0	0	1	0	2	#NULL!		25	25	9950
1	2	4			Adwa_GH	2	0	1	1		2	2	5	4	2	1	2	0	0	2	1	2	1	3	4		3		#NULL!	3	2	#NULL!	#NULL!	5	0	0	0	0	1	0	0	0	0	2	#NULL!		6	4	8017
1	1	5				1	1	3	1		2	2	5	7	3	2	2	0	0	2	1	2	4	3	3		#NULL!		3	8	5	#NULL!	4	2	0	1	0	0	0	0	0	0	0	1	10	Quality assurance head	17	17	16000
1	1	5				1	1	2	1		2	2	6	3	2	1	1	0	0	1	1	1	1	4	3		#NULL!		2	7	5	8	#NULL!	2 1 4 3	1	1	1	1	0	0	0	0	0	2	#NULL!		7	7	16960
1	4	2				1	1	1	1		1	1	#NULL!	1	1	1	0	0	0	0	2	2	3	2	8	HIT	2		#NULL!	2	1	#NULL!	#NULL!	9	0	0	0	0	0	0	0	0	1	2	#NULL!		5	5	2779
1	3	3		Hagere Selam PH		1	1	2	1		1	1	#NULL!	1	1	1	0	0	0	0	2	2	1	3	1		3		#NULL!	3	2	#NULL!	#NULL!	9	0	0	0	0	0	0	0	0	1	2	#NULL!		16	16	8017
1	3	3		Hagere Selam PH		2	0	4	1		2	2	4	6	3	2	2	1	0	3	1	1	2	2	4		2		#NULL!	2	1	#NULL!	#NULL!	2	0	1	0	0	0	0	0	0	0	2	#NULL!		30	30	8017
1	3	3		Hagere Selam PH		2	0	1	1		2	2	5	4	2	1	1	0	0	1	2	2	1	5	4		3		#NULL!	3	2	#NULL!	#NULL!	1	1	0	0	0	0	0	0	0	0	1	1		4	4	7071
1	3	3		Hagere Selam PH		2	0	1	1		2	2	7	3	2	1	1	0	0	1	2	2	1	2	4		3		#NULL!	3	2	#NULL!	#NULL!	4	0	0	0	1	0	0	0	0	0	2	#NULL!		3	3	7701
1	3	3		Hagere Selam PH		2	0	1	1		2	2	5	4	2	1	2	0	0	2	2	2	3	3	8	Biomedical	2		#NULL!	2	1	#NULL!	#NULL!	9	0	0	0	0	0	0	0	0	1	2	#NULL!		6	6	5358
1	4	2				2	0	1	1		2	2	6	3	2	1	1	0	0	1	2	2	1	2	6		3		#NULL!	3	2	#NULL!	#NULL!	4	0	0	0	1	0	0	0	0	0	2	#NULL!		4	4	8017
1	2	4			Adigrat_GH	2	0	2	1		2	2	3	3	2	1	1	0	0	1	1	2	1	3	4		3		#NULL!	3	2	#NULL!	#NULL!	3	0	0	1	0	0	0	0	0	0	2	#NULL!		7	6	8017
1	2	4			Adigrat_GH	2	0	1	1		2	2	5	3	2	1	1	0	0	1	1	2	1	5	4		3		#NULL!	3	2	#NULL!	#NULL!	6	0	0	0	0	0	1	0	0	0	2	#NULL!		5	2	6195
1	4	2				2	0	2	1		2	2	5	10	3	2	5	2	0	7	2	2	3	2	4		2		#NULL!	2	1	#NULL!	#NULL!	1 4	1	0	0	1	0	0	0	0	0	2	#NULL!		4	4	3800
1	4	2				1	1	2	1		2	2	5	3	2	1	1	0	0	1	1	2	1	2	4		3		#NULL!	3	2	#NULL!	#NULL!	4	0	0	0	1	0	0	0	0	0	1	5		8	2	8017
1	4	2				1	1	3	1		2	2	5	5	3	2	2	0	0	2	2	2	1	3	6		3		#NULL!	3	2	#NULL!	#NULL!	1 4	1	0	0	1	0	0	0	0	0	1	8		16	5	11305
1	5	1	Adi Abagie			2	0	3	1		3	3	#NULL!	4	2	1	2	1	0	3	2	1	2	3	7		2		#NULL!	2	1	#NULL!	#NULL!	8	0	0	0	0	0	0	0	1	0	2	#NULL!		17	7	9055
1	4	2				2	0	4	1		3	3	#NULL!	3	2	1	0	0	0	0	2	1	4	3	4		2		#NULL!	2	1	#NULL!	#NULL!	7	0	0	0	0	0	0	1	0	0	2	#NULL!		23	22	8017
1	4	2				1	1	1	1		1	1	#NULL!	1	1	1	0	0	0	0	2	2	1	3	5		3		#NULL!	3	2	#NULL!	#NULL!	5	0	0	0	0	1	0	0	0	0	2	#NULL!		5	5	7071
1	4	2				2	0	2	1		2	2	5	4	2	1	2	0	0	2	1	2	1	2	4		2		#NULL!	2	1	#NULL!	#NULL!	4 1 7	1	0	0	1	0	0	1	0	0	2	#NULL!		10	4	7071
1	4	2				1	1	2	1		2	2	1	4	2	1	2	0	0	2	1	2	1	3	4		3		#NULL!	3	2	#NULL!	#NULL!	4 1	1	0	0	1	0	0	0	0	0	2	#NULL!		9	5	7071
1	4	2				1	1	2	1		2	2	1	5	3	2	2	0	1	3	2	2	1	3	4		3		#NULL!	3	2	#NULL!	#NULL!	3 1	1	0	1	0	0	0	0	0	0	2	#NULL!		10	10	7071
1	3	3		Adi-Daero PH		1	1	1	1		2	2	1	4	2	1	2	0	0	2	1	2	1	3	4		3		#NULL!	3	2	#NULL!	#NULL!	4	0	0	0	1	0	0	0	0	0	1	1		9	5	8017
1	2	4			Suhul_GH	1	1	1	1		1	1	#NULL!	4	2	1	2	1	0	3	1	2	5	5	1		3		#NULL!	3	2	#NULL!	#NULL!	1	1	0	0	0	0	0	0	0	0	2	#NULL!		1	1	6193
1	2	4			Suhul_GH	2	0	2	1		2	2	5	7	3	2	3	0	0	3	1	2	4	2	4		3		#NULL!	3	2	#NULL!	#NULL!	4	0	0	0	1	0	0	0	0	0	1	10	Focal person for adult OPD	10	10	8354
1	4	2				2	0	2	1		2	2	5	4	2	1	2	0	0	2	1	2	4	3	2		2		#NULL!	2	1	#NULL!	#NULL!	4	0	0	0	1	0	0	0	0	0	2	#NULL!		9	6	6193
1	4	2				1	1	4	1		2	2	2	8	3	2	3	0	1	4	1	2	1	3	4		2		#NULL!	2	1	#NULL!	#NULL!	1	1	0	0	0	0	0	0	0	0	2	#NULL!		15	4	8017
1	2	4			Mekelle_GH	2	0	2	1		2	2	5	4	2	1	2	0	1	3	1	2	1	3	4		3		#NULL!	3	2	#NULL!	#NULL!	3 1	1	0	1	0	0	0	0	0	0	2	#NULL!		9	5	8017
1	2	4			Mekelle_GH	1	1	3	1		2	2	5	5	3	2	1	0	0	1	1	2	1	3	1		3		#NULL!	3	2	#NULL!	#NULL!	4	0	0	0	1	0	0	0	0	0	2	#NULL!		25	5	9056
1	2	4			Mekelle_GH	1	1	4	1		2	2	1	4	2	1	2	0	0	2	1	2	4	3	2		3		#NULL!	3	2	#NULL!	#NULL!	4	0	0	0	1	0	0	0	0	0	2	#NULL!		15	4	10150
1	2	4			Mekelle_GH	1	1	2	5	Atheist	2	2	6	3	2	1	2	0	0	2	1	2	1	3	3		#NULL!		1	6	4	#NULL!	#NULL!	7	0	0	0	0	0	0	1	0	0	2	#NULL!		5	1	12500
1	2	4			Mekelle_GH	2	0	2	1		2	2	5	4	2	1	2	0	0	2	1	1	2	3	4		4		#NULL!	4	3	#NULL!	#NULL!	3	0	0	1	0	0	0	0	0	0	1	1		10	6	9056
1	2	4			Mekelle_GH	1	1	1	1		1	1	#NULL!	1	1	1	0	0	0	0	1	2	3	2	3		#NULL!		1	6	4	#NULL!	#NULL!	5	0	0	0	0	1	0	0	0	0	2	#NULL!		1	1	9056
1	2	4			Adwa_GH	1	1	2	1		4	3	#NULL!	4	2	1	3	0	0	3	1	2	1	3	4		3		#NULL!	3	2	#NULL!	#NULL!	2	0	1	0	0	0	0	0	0	0	2	#NULL!		9	4	7071
1	2	4			Adwa_GH	2	0	1	1		1	1	#NULL!	3	2	1	0	2	0	2	2	2	1	3	4		3		#NULL!	3	2	#NULL!	#NULL!	2	0	1	0	0	0	0	0	0	0	2	#NULL!		4	4	7171
1	5	1	Geterchila			2	0	2	1		2	2	5	5	3	2	3	0	0	3	1	2	1	2	7		2		#NULL!	2	1	#NULL!	#NULL!	8	0	0	0	0	0	0	0	1	0	2	#NULL!		18	18	9056
1	4	2				2	0	4	1		4	3	#NULL!	2	1	1	0	0	0	0	1	1	2	2	4		2		#NULL!	2	1	#NULL!	#NULL!	1	1	0	0	0	0	0	0	0	0	2	#NULL!		32	19	8017
1	4	2				2	0	4	1		2	2	3	7	3	2	1	1	1	3	1	1	2	2	4		2		#NULL!	2	1	#NULL!	#NULL!	1	1	0	0	0	0	0	0	0	0	2	#NULL!		31	30	8017
1	4	2				1	1	2	1		2	2	5	3	2	1	1	0	0	1	1	2	1	2	4		3		#NULL!	3	2	#NULL!	#NULL!	4	0	0	0	1	0	0	0	0	0	1	4		10	10	7071
1	4	2				2	0	1	1		2	2	5	5	3	2	3	0	0	3	1	2	1	3	4		3		#NULL!	3	2	#NULL!	#NULL!	4	0	0	0	1	0	0	0	0	0	2	#NULL!		9	6	7071
1	1	5				1	1	2	1		1	1	#NULL!	1	1	1	0	0	0	0	2	2	1	3	4		3		#NULL!	3	2	#NULL!	#NULL!	9	0	0	0	0	0	0	0	0	1	2	#NULL!		9	5	7071
1	1	5				1	1	2	1		2	2	1	4	2	1	2	0	0	2	1	2	1	3	4		3		#NULL!	3	2	#NULL!	#NULL!	4	0	0	0	1	0	0	0	0	0	2	#NULL!		12	1	8017
1	1	5				2	0	2	1		2	2	5	4	2	1	1	0	0	1	1	1	1	2	4		3		#NULL!	3	2	#NULL!	#NULL!	6	0	0	0	0	0	1	0	0	0	2	#NULL!		7	4	8017
1	2	4			Suhul_GH	2	0	4	1		2	2	7	9	3	2	1	0	0	1	1	1	2	2	5		2		#NULL!	2	1	#NULL!	#NULL!	5	0	0	0	0	1	0	0	0	0	2	#NULL!		32	10	8017
1	1	5				1	1	2	1		2	2	1	4	2	1	2	0	0	2	1	2	1	3	2		3		#NULL!	3	2	#NULL!	#NULL!	9	0	0	0	0	0	0	0	0	1	2	#NULL!		10	5	8354
1	3	3		Firesemaetat_PH		2	0	3	1		5	3	#NULL!	5	3	2	4	0	0	4	2	1	2	3	4		1		#NULL!	1	1	#NULL!	#NULL!	9	0	0	0	0	0	0	0	0	1	2	#NULL!		23	11	7071
1	3	3		Firesemaetat_PH		1	1	2	1		2	2	5	5	3	2	3	0	0	3	1	2	1	4	3		#NULL!		2	7	5	7	#NULL!	1 2 3 4	1	1	1	1	0	0	0	0	0	1	8		10	4	13468
1	3	3		Firesemaetat_PH		2	0	1	1		1	1	#NULL!	1	1	1	0	0	0	0	2	2	1	3	4		3		#NULL!	3	2	#NULL!	#NULL!	1	1	0	0	0	0	0	0	0	0	2	#NULL!		3	3	7071
1	3	3		Firesemaetat_PH		2	0	1	1		1	1	#NULL!	1	1	1	0	0	0	0	2	2	1	3	5		3		#NULL!	3	2	#NULL!	#NULL!	5	0	0	0	0	1	0	0	0	0	2	#NULL!		4	4	7071
1	1	5				1	1	2	1		1	1	#NULL!	4	2	1	0	2	0	2	2	1	3	3	4		3		#NULL!	3	2	#NULL!	#NULL!	2	0	1	0	0	0	0	0	0	0	2	#NULL!		15	8	10150
1	3	3		Doha PH		1	1	1	1		1	1	#NULL!	1	1	1	0	0	0	0	1	2	1	3	5		3		#NULL!	3	2	#NULL!	#NULL!	5	0	0	0	0	1	0	0	0	0	2	#NULL!		5	3	6193
1	3	3		Selekleka_PH		2	0	2	1		2	2	5	5	3	2	3	0	0	3	1	1	1	3	2		2		#NULL!	2	1	#NULL!	#NULL!	9	0	0	0	0	0	0	0	0	1	2	#NULL!		5	1	9056
1	4	2				1	1	1	1		1	1	#NULL!	1	1	1	0	0	0	0	2	1	1	3	4		3		#NULL!	3	2	#NULL!	#NULL!	7	0	0	0	0	0	0	1	0	0	2	#NULL!		6	5	7071
1	4	2				2	0	1	1		1	1	#NULL!	1	1	1	0	0	0	0	2	1	1	3	4		2		#NULL!	2	1	#NULL!	#NULL!	7	0	0	0	0	0	0	1	0	0	2	#NULL!		4	4	6061
1	4	2				1	1	2	1		1	1	#NULL!	1	1	1	0	0	0	0	2	1	1	2	6		3		#NULL!	3	2	#NULL!	#NULL!	7	0	0	0	0	0	0	1	0	0	1	7		6	6	7071
1	3	3		Firesemaetat_PH		2	0	2	1		2	2	5	5	3	2	2	0	1	3	1	1	2	3	4		2		#NULL!	2	1	#NULL!	#NULL!	3	0	0	1	0	0	0	0	0	0	2	#NULL!		10	8	7071
1	3	3		Firesemaetat_PH		2	0	2	1		2	2	3	5	3	2	3	0	0	3	1	2	1	3	2		2		#NULL!	2	1	#NULL!	#NULL!	4	0	0	0	1	0	0	0	0	0	2	#NULL!		15	1	8017
1	3	3		Firesemaetat_PH		1	1	2	1		2	2	7	3	2	1	1	0	0	1	1	2	1	3	8	Dental related	3		#NULL!	3	2	#NULL!	#NULL!	4	0	0	0	1	0	0	0	0	0	2	#NULL!		3	3	4658
1	4	2				2	0	1	1		2	2	5	4	2	1	0	2	0	2	1	2	1	3	5		2		#NULL!	2	1	#NULL!	#NULL!	5	0	0	0	0	1	0	0	0	0	1	1		4	2	5358
1	4	2				2	0	1	1		2	2	5	6	3	2	2	2	0	4	1	2	1	2	4		2		#NULL!	2	1	#NULL!	#NULL!	4	0	0	0	1	0	0	0	0	0	2	#NULL!		4	4	5300
1	4	2				1	1	1	1		2	2	6	3	2	1	1	0	0	1	1	2	1	3	6		3		#NULL!	3	2	#NULL!	#NULL!	4	0	0	0	1	0	0	0	0	0	1	1		5	5	8017
1	3	3		Doha PH		2	0	1	1		2	2	5	3	2	1	1	0	0	1	2	2	1	3	4		2		#NULL!	2	1	#NULL!	#NULL!	1	1	0	0	0	0	0	0	0	0	2	#NULL!		7	6	6193
1	2	4			Adigrat_GH	2	0	3	1		2	2	5	4	2	1	2	0	0	2	1	2	1	2	1		3		#NULL!	3	2	#NULL!	#NULL!	4	0	0	0	1	0	0	0	0	0	2	#NULL!		16	7	8017
1	2	4			Adigrat_GH	1	1	2	1		2	2	1	2	1	1	0	0	0	0	1	2	1	3	8	Environmental Health	4		#NULL!	4	3	#NULL!	#NULL!	9	0	0	0	0	0	0	0	0	1	2	#NULL!		8	8	8017
1	2	4			Adigrat_GH	1	1	2	1		2	2	5	4	2	1	2	0	0	2	1	2	1	3	8	HIT	3		#NULL!	3	2	#NULL!	#NULL!	7	0	0	0	0	0	0	1	0	0	2	#NULL!		10	10	8017
1	2	4			Adigrat_GH	1	1	3	1		3	3	#NULL!	1	1	1	0	0	0	0	2	1	2	2	4		2		#NULL!	2	1	#NULL!	#NULL!	4	0	0	0	1	0	0	0	0	0	2	#NULL!		26	12	9056
1	1	5				2	0	2	1		2	2	5	6	3	2	2	0	2	4	1	2	1	2	3		#NULL!		2	7	5	4	#NULL!	3	0	0	1	0	0	0	0	0	0	2	#NULL!		5	5	16000
1	3	3		Wukro Maray PH		1	1	2	1		2	2	5	4	2	1	2	0	0	2	1	2	1	3	4		2		#NULL!	2	1	#NULL!	#NULL!	4	0	0	0	1	0	0	0	0	0	1	5		9	3	7071
1	3	3		Wukro Maray PH		1	1	2	1		2	2	5	5	3	2	3	0	0	3	1	2	1	3	6		5		#NULL!	5	3	#NULL!	#NULL!	3 2 4 5	0	1	1	1	1	0	0	0	0	2	#NULL!		15	8	12500
1	3	3		Wukro Maray PH		1	1	2	1		2	2	5	4	2	1	2	0	0	2	1	2	1	3	5		3		#NULL!	3	2	#NULL!	#NULL!	5	0	0	0	0	1	0	0	0	0	1	5		7	7	7071
1	3	3		Wukro Maray PH		2	0	2	1		1	1	#NULL!	1	1	1	0	0	0	0	2	2	1	3	4		3		#NULL!	3	2	#NULL!	#NULL!	1	1	0	0	0	0	0	0	0	0	2	#NULL!		8	4	7377
1	3	3		Wukro Maray PH		2	0	2	1		2	2	3	5	3	2	3	0	0	3	1	2	1	3	2		2		#NULL!	2	1	#NULL!	#NULL!	4	0	0	0	1	0	0	0	0	0	2	#NULL!		6	3	5300
1	3	3		Wukro Maray PH		2	0	2	1		2	2	5	4	2	1	2	0	0	2	2	2	1	3	5		3		#NULL!	3	2	#NULL!	#NULL!	5	0	0	0	0	1	0	0	0	0	2	#NULL!		16	3	8017
1	3	3		Firesemaetat_PH		2	0	1	1		2	2	5	4	2	1	1	0	1	2	2	2	1	2	5		3		#NULL!	3	2	#NULL!	#NULL!	5	0	0	0	0	1	0	0	0	0	2	#NULL!		4	4	7071
1	3	3		Firesemaetat_PH		2	0	4	1		2	2	5	7	3	2	2	0	0	2	1	1	2	2	4		2		#NULL!	2	1	#NULL!	#NULL!	4	0	0	0	1	0	0	0	0	0	2	#NULL!		14	14	8017
1	3	3		Firesemaetat_PH		2	0	1	1		2	2	5	4	2	1	2	0	0	2	1	2	1	2	2		2		#NULL!	2	1	#NULL!	#NULL!	4	0	0	0	1	0	0	0	0	0	2	#NULL!		2	0.25	5300
1	3	3		Firesemaetat_PH		2	0	3	1		3	3	#NULL!	2	1	1	0	0	0	0	1	2	1	3	4		2		#NULL!	2	1	#NULL!	#NULL!	4	0	0	0	1	0	0	0	0	0	2	#NULL!		20	13	8017
1	4	2				1	1	2	1		2	2	1	2	1	1	0	1	0	1	2	2	1	3	5		3		#NULL!	3	2	#NULL!	#NULL!	7	0	0	0	0	0	0	1	0	0	2	#NULL!		8	1	9056
1	3	3		Wukro Maray PH		2	0	2	1		1	1	#NULL!	4	2	1	1	1	0	2	1	1	2	2	2		2		#NULL!	2	1	#NULL!	#NULL!	9	0	0	0	0	0	0	0	0	1	2	#NULL!		8	5	6161
1	5	1	Alitena			2	0	2	3		5	3	#NULL!	4	2	1	1	1	0	2	1	2	1	2	7		2		#NULL!	2	1	#NULL!	#NULL!	8	0	0	0	0	0	0	0	1	0	1	10	Halafit health post	16	8	9056
1	4	2				2	0	1	1		4	3	#NULL!	3	2	1	1	0	0	1	1	2	1	3	5		2		#NULL!	2	1	#NULL!	#NULL!	5	0	0	0	0	1	0	0	0	0	1	6		8	5	4776
1	4	2				2	0	2	1		2	2	6	6	3	2	3	0	1	4	1	2	1	3	4		3		#NULL!	3	2	#NULL!	#NULL!	4	0	0	0	1	0	0	0	0	0	2	#NULL!		15	12	8354
1	4	2				2	0	1	1		1	1	#NULL!	1	1	1	0	0	0	0	2	2	1	3	4		2		#NULL!	2	1	#NULL!	#NULL!	7	0	0	0	0	0	0	1	0	0	1	1		8	5	6129
1	4	2				1	1	1	1		1	1	#NULL!	1	1	1	0	0	0	0	2	2	1	3	6		3		#NULL!	3	2	#NULL!	#NULL!	4 7	0	0	0	1	0	0	1	0	0	1	1		4	4	8017
1	4	2				2	0	1	1		2	2	5	3	2	1	1	0	0	1	1	2	1	3	6		3		#NULL!	3	2	#NULL!	#NULL!	4 7	0	0	0	1	0	0	1	0	0	1	8		4	4	8014
1	4	2				2	0	2	1		2	2	5	3	2	1	1	0	0	1	2	2	1	2	4		2		#NULL!	2	1	#NULL!	#NULL!	1 4 7	1	0	0	1	0	0	1	0	0	2	#NULL!		9	7	6193
1	5	1	Dewhan HP			2	0	2	3		1	1	#NULL!	3	2	1	1	0	1	2	2	2	1	3	7		2		#NULL!	2	1	#NULL!	#NULL!	8	0	0	0	0	0	0	0	1	0	2	#NULL!		17	3	9056
1	4	2				1	1	2	1		1	1	#NULL!	1	1	1	0	0	0	0	2	2	1	3	2		3	Pharmacy	#NULL!	3	2	#NULL!	#NULL!	7	0	0	0	0	0	0	1	0	0	2	#NULL!		0	0	6600
1	2	4			Adwa_GH	1	1	1	1		1	1	#NULL!	1	1	1	0	0	0	0	2	2	1	5	5		3		#NULL!	3	2	#NULL!	#NULL!	5	0	0	0	0	1	0	0	0	0	2	#NULL!		5	5	7115
1	2	4			Adwa_GH	2	0	3	1		2	2	3	5	3	2	3	0	0	3	2	1	2	3	4		3		#NULL!	3	2	#NULL!	#NULL!	3	0	0	1	0	0	0	0	0	0	2	#NULL!		28	18	9056
1	2	4			Adwa_GH	2	0	1	1		2	2	3	4	2	1	2	0	0	2	1	2	1	3	5		3		#NULL!	3	2	#NULL!	#NULL!	5	0	0	0	0	1	0	0	0	0	2	#NULL!		3	3	7071
1	2	4			Adwa_GH	1	1	4	1		2	2	7	5	3	2	1	0	0	1	1	1	2	3	4		3		#NULL!	3	2	#NULL!	#NULL!	3	0	0	1	0	0	0	0	0	0	1	1		30	30	9056
1	1	5				1	1	2	1		2	2	1	5	3	2	2	0	1	3	1	2	1	3	4		3		#NULL!	3	2	#NULL!	#NULL!	2	0	1	0	0	0	0	0	0	0	2	#NULL!		8	7	8017
1	1	5				1	1	2	1		2	2	3	3	2	1	1	1	0	2	1	1	1	5	3		#NULL!		2	7	5	7	#NULL!	2 4 3 1 6	1	1	1	1	0	1	0	0	0	1	8		9	7	16000
1	1	5				1	1	3	1		2	2	5	5	3	2	3	0	0	3	1	1	2	2	3		#NULL!		2	7	5	12	#NULL!	7 4 3	0	0	1	1	0	0	1	0	0	2	#NULL!		18	8	8006
1	4	2				2	0	2	1		2	2	7	4	2	1	2	0	0	2	1	1	2	3	7		2		#NULL!	2	1	#NULL!	#NULL!	8	0	0	0	0	0	0	0	1	0	1	10	Organizer of health extension	10	8	7071
1	4	2				2	0	2	1		2	2	3	3	2	1	1	0	0	1	1	2	1	3	7		2		#NULL!	2	1	#NULL!	#NULL!	8	0	0	0	0	0	0	0	1	0	2	#NULL!		8	8	6600
1	2	4			Adwa_GH	1	1	2	1		1	1	#NULL!	2	1	1	1	0	0	1	1	1	1	2	1		3		#NULL!	3	2	#NULL!	#NULL!	4	0	0	0	1	0	0	0	0	0	2	#NULL!		7	7	8017
1	4	2				1	1	4	1		2	2	5	6	3	2	4	0	0	4	1	1	2	3	4		3		#NULL!	3	2	#NULL!	#NULL!	8	0	0	0	0	0	0	0	1	0	1	10	Supervisor	30	13	8017
1	2	4			Adigrat_GH	1	1	2	1		1	1	#NULL!	6	3	2	0	2	1	3	1	1	1	3	1		4		#NULL!	4	3	#NULL!	#NULL!	9	0	0	0	0	0	0	0	0	1	1	1		8	8	12000
1	2	4			Adigrat_GH	1	1	3	1		2	2	1	8	3	2	6	0	0	6	1	2	3	3	2		3		#NULL!	3	2	#NULL!	#NULL!	7	0	0	0	0	0	0	1	0	0	2	#NULL!		21	9	8017
1	3	3		Wukro Maray PH		1	1	4	1		2	2	5	5	3	2	2	0	0	2	1	1	2	2	6		3		#NULL!	3	2	#NULL!	#NULL!	7	0	0	0	0	0	0	1	0	0	2	#NULL!		34	15	10150
1	3	3		Wukro Maray PH		2	0	2	1		2	2	7	3	2	1	1	1	0	2	1	2	1	3	4		3		#NULL!	3	2	#NULL!	#NULL!	6	0	0	0	0	0	1	0	0	0	2	#NULL!		12	6	9056
1	1	5				1	1	1	1		1	1	#NULL!	11	3	2	0	4	4	8	2	2	1	3	3		#NULL!		1	6	4	#NULL!	#NULL!	2	0	1	0	0	0	0	0	0	0	1	2		1	0.5	12000
1	1	5				1	1	2	1		2	2	1	3	2	1	1	0	0	1	1	2	1	3	4		3		#NULL!	3	2	#NULL!	#NULL!	6	0	0	0	0	0	1	0	0	0	2	#NULL!		7	6	8017
1	4	2				1	1	1	1		1	1	#NULL!	1	1	1	0	0	0	0	2	2	1	3	1		2		#NULL!	2	1	#NULL!	#NULL!	9	0	0	0	0	0	0	0	0	1	1	2		4	4	5358
1	4	2				2	0	1	1		2	2	5	5	3	2	3	0	0	3	2	2	1	3	5		2		#NULL!	2	1	#NULL!	#NULL!	5	0	0	0	0	1	0	0	0	0	2	#NULL!		10	8	7071
1	4	2				1	1	4	1		2	2	5	6	3	2	0	0	0	0	1	1	2	3	6		3		#NULL!	3	2	#NULL!	#NULL!	9	0	0	0	0	0	0	0	0	1	1	8		32	32	11305
1	4	2				2	0	1	1		2	2	3	3	2	1	1	0	0	1	1	2	1	3	4		2		#NULL!	2	1	#NULL!	#NULL!	4	0	0	0	1	0	0	0	0	0	2	#NULL!		6	1	5358
1	4	2				1	1	2	1		2	2	5	2	1	1	0	1	0	1	1	2	1	3	6		3		#NULL!	3	2	#NULL!	#NULL!	4	0	0	0	1	0	0	0	0	0	2	#NULL!		9	5	9056
1	4	2				2	0	1	1		1	1	#NULL!	1	1	1	0	0	0	0	1	2	1	3	4		2		#NULL!	2	1	#NULL!	#NULL!	2	0	1	0	0	0	0	0	0	0	2	#NULL!		5	3	5358
1	3	3		Freweyni_PH		2	0	2	1		2	2	5	4	2	1	2	0	0	2	1	2	1	3	4		3		#NULL!	3	2	#NULL!	#NULL!	1	1	0	0	0	0	0	0	0	0	2	#NULL!		8	5	7071
1	3	3		Freweyni_PH		2	0	1	1		2	2	5	3	2	1	1	0	0	1	1	2	1	2	8	Aneshtetist	2		#NULL!	2	1	#NULL!	#NULL!	2	0	1	0	0	0	0	0	0	0	2	#NULL!		6	6	7071
1	4	2				2	0	4	1		3	3	#NULL!	2	1	1	0	0	0	0	2	1	2	3	5		2		#NULL!	2	1	#NULL!	#NULL!	4	0	0	0	1	0	0	0	0	0	2	#NULL!		32	10	8017
1	4	2				1	1	2	1		2	2	5	3	2	1	1	0	0	1	1	2	1	3	5		2		#NULL!	2	1	#NULL!	#NULL!	5	0	0	0	0	1	0	0	0	0	2	#NULL!		8	2	5480
1	4	2				1	1	1	1		1	1	#NULL!	1	1	1	0	0	0	0	1	2	1	3	8	HIT	2		#NULL!	2	1	#NULL!	#NULL!	9	0	0	0	0	0	0	0	0	1	2	#NULL!		9	6	6193
1	4	2				2	0	1	1		1	1	#NULL!	1	1	1	0	0	0	0	2	2	1	2	4		2		#NULL!	2	1	#NULL!	#NULL!	1	1	0	0	0	0	0	0	0	0	1	10	Superviser	4	4	4650
1	4	2				2	0	1	1		2	2	5	2	1	1	0	0	0	0	2	2	1	3	4		3		#NULL!	3	2	#NULL!	#NULL!	4	0	0	0	1	0	0	0	0	0	2	#NULL!		7	4	7071
1	1	5				1	1	2	1		2	2	5	3	2	1	1	0	0	1	1	1	2	2	3		#NULL!		2	7	5	4	#NULL!	1 3 4 6	1	0	1	1	0	1	0	0	0	2	#NULL!		15	5	16996
1	2	4			Adigrat_GH	1	1	2	1		2	2	5	3	2	1	1	0	0	1	2	2	4	2	3		#NULL!		2	7	5	4	#NULL!	3	0	0	1	0	0	0	0	0	0	2	#NULL!		6	2	16979
1	4	2				2	0	2	1		2	2	5	5	3	2	3	0	0	3	1	2	1	2	1		2		#NULL!	2	1	#NULL!	#NULL!	4	0	0	0	1	0	0	0	0	0	2	#NULL!		10	4	6163
1	4	2				1	1	1	1		1	1	#NULL!	1	1	1	0	0	0	0	2	2	1	4	3		#NULL!		1	6	4	#NULL!	#NULL!	7	0	0	0	0	0	0	1	0	0	1	1		4	2	10150
1	4	2				2	0	4	1		3	3	#NULL!	2	1	1	0	0	0	0	2	1	2	2	4		2		#NULL!	2	1	#NULL!	#NULL!	1	1	0	0	0	0	0	0	0	0	2	#NULL!		20	6	8016
1	1	5				2	0	1	1		2	2	5	4	2	1	2	0	0	2	2	2	1	3	4		3		#NULL!	3	2	#NULL!	#NULL!	4	0	0	0	1	0	0	0	0	0	1	5		6	5	8017
1	3	3		Firesemaetat_PH		1	1	2	1		1	1	#NULL!	1	1	1	0	0	0	0	2	2	1	3	3		#NULL!		2	7	5	5	#NULL!	7	0	0	0	0	0	0	1	0	0	2	#NULL!		7	0.2	12200
1	3	3		Firesemaetat_PH		1	1	2	1		2	2	5	3	2	1	2	0	0	2	1	2	1	5	4		3		#NULL!	3	2	#NULL!	#NULL!	4	0	0	0	1	0	0	0	0	0	2	#NULL!		20	6	8017
1	1	5				1	1	1	1		1	1	#NULL!	3	2	1	0	0	2	2	1	2	1	3	3		#NULL!		1	6	4	#NULL!	#NULL!	1 3 4 5	1	0	1	1	1	0	0	0	0	2	#NULL!		4	1	12579
1	4	2				2	0	2	1		2	2	5	6	3	2	4	0	0	4	1	2	1	3	1		2		#NULL!	2	1	#NULL!	#NULL!	4	0	0	0	1	0	0	0	0	0	1	1		13	10	7071
1	4	2				2	0	2	1		2	2	6	4	2	1	1	0	1	2	1	2	1	3	2		1		#NULL!	1	1	#NULL!	#NULL!	4	0	0	0	1	0	0	0	0	0	2	#NULL!		10	8	7071
1	4	2				2	0	1	1		1	1	#NULL!	1	1	1	0	0	0	0	2	2	1	3	4		2		#NULL!	2	1	#NULL!	#NULL!	7	0	0	0	0	0	0	1	0	0	1	8		7	7	6193
1	4	2				2	0	2	1		2	2	5	4	2	1	2	0	0	2	1	2	1	3	5		2		#NULL!	2	1	#NULL!	#NULL!	1	1	0	0	0	0	0	0	0	0	2	#NULL!		9	6	6193
1	4	2				2	0	1	1		2	2	5	3	2	1	1	0	0	1	2	2	1	3	1		2		#NULL!	2	1	#NULL!	#NULL!	4	0	0	0	1	0	0	0	0	0	2	#NULL!		7	7	5358
1	4	2				2	0	2	1		2	2	5	4	2	1	1	1	0	2	2	2	1	3	5		2		#NULL!	2	1	#NULL!	#NULL!	5	0	0	0	0	1	0	0	0	0	2	#NULL!		13	11	7071
1	1	5				1	1	1	1		1	1	#NULL!	1	1	1	0	0	0	0	1	2	3	2	3		#NULL!		1	6	4	#NULL!	#NULL!	1	1	0	0	0	0	0	0	0	0	2	#NULL!		1	1	12560
1	1	5				2	0	2	1		2	2	5	5	3	2	3	1	0	4	1	1	2	3	4		3		#NULL!	3	2	#NULL!	#NULL!	7	0	0	0	0	0	0	1	0	0	2	#NULL!		8	8	6000
1	4	2				2	0	2	1		4	3	#NULL!	2	1	1	1	0	0	1	1	2	1	3	2		2		#NULL!	2	1	#NULL!	#NULL!	4	0	0	0	1	0	0	0	0	0	2	#NULL!		10	6	7071
1	4	2				2	0	2	1		1	1	#NULL!	1	1	1	0	0	0	0	2	2	1	3	4		3		#NULL!	3	2	#NULL!	#NULL!	7	0	0	0	0	0	0	1	0	0	1	1		7	5	7071
1	4	2				2	0	1	1		1	1	#NULL!	1	1	1	0	0	0	0	2	2	1	2	4		2		#NULL!	2	1	#NULL!	#NULL!	1	1	0	0	0	0	0	0	0	0	1	1		7	4	6193
1	4	2				2	0	1	1		2	2	3	3	2	1	1	0	0	1	2	2	1	3	4		2		#NULL!	2	1	#NULL!	#NULL!	7	0	0	0	0	0	0	1	0	0	1	1		9	6	6193
1	4	2				1	1	1	1		1	1	#NULL!	1	1	1	0	0	0	0	2	2	1	3	6		3		#NULL!	3	2	#NULL!	#NULL!	7	0	0	0	0	0	0	1	0	0	1	4		6	4	8017
1	4	2				2	0	1	2		1	1	#NULL!	1	1	1	0	0	0	0	2	2	1	2	2		2		#NULL!	2	1	#NULL!	#NULL!	9	0	0	0	0	0	0	0	0	1	2	#NULL!		6	6	5358
1	4	2				2	0	1	1		2	2	6	4	2	1	1	0	0	1	2	2	1	3	6		3		#NULL!	3	2	#NULL!	#NULL!	7	0	0	0	0	0	0	1	0	0	2	#NULL!		4	4	8017
1	4	2				2	0	1	1		2	2	5	3	2	1	1	0	0	1	2	2	1	2	2		2		#NULL!	2	1	#NULL!	#NULL!	4	0	0	0	1	0	0	0	0	0	2	#NULL!		4	3	5358
1	1	5				2	0	4	1		3	3	#NULL!	3	2	1	1	0	0	1	1	1	2	3	4		3		#NULL!	3	2	#NULL!	#NULL!	3	0	0	1	0	0	0	0	0	0	2	#NULL!		30	8	9058
1	1	5				2	0	2	1		2	2	5	4	2	1	2	0	0	2	1	2	1	3	4		3		#NULL!	3	2	#NULL!	#NULL!	3	0	0	1	0	0	0	0	0	0	2	#NULL!		11	6	7153
1	1	5				1	1	2	1		2	2	1	3	2	1	1	0	0	1	1	2	1	3	4		3		#NULL!	3	2	#NULL!	#NULL!	3	0	0	1	0	0	0	0	0	0	1	6		9	9	9056
1	1	5				2	0	2	1		2	2	5	4	2	1	2	0	0	2	1	1	2	3	4		3		#NULL!	3	2	#NULL!	#NULL!	3	0	0	1	0	0	0	0	0	0	2	#NULL!		14	7	9056
1	1	5				2	0	2	1		2	2	6	6	3	2	3	0	1	4	1	1	2	2	4		3		#NULL!	3	2	#NULL!	#NULL!	1	1	0	0	0	0	0	0	0	0	2	#NULL!		10	10	9056
1	1	5				1	1	2	1		2	2	5	4	2	1	2	0	0	2	1	2	1	3	4		3		#NULL!	3	2	#NULL!	#NULL!	1	1	0	0	0	0	0	0	0	0	2	#NULL!		7	5	7071
1	4	2				2	0	3	1		2	2	5	4	2	1	2	0	0	2	1	1	2	2	6		3		#NULL!	3	2	#NULL!	#NULL!	4	0	0	0	1	0	0	0	0	0	2	#NULL!		28	6	11303
1	1	5				2	0	1	2		1	1	#NULL!	6	3	2	0	2	3	5	1	1	3	2	1		3		#NULL!	3	2	#NULL!	#NULL!	1	1	0	0	0	0	0	0	0	0	2	#NULL!		8	6	8017
1	1	5				2	0	2	1		2	2	3	5	3	2	3	0	0	3	1	2	1	2	1		4		#NULL!	4	3	#NULL!	#NULL!	9	0	0	0	0	0	0	0	0	1	2	#NULL!		16	12	11050
1	4	2				1	1	4	1		2	2	1	5	3	2	2	1	0	3	1	2	1	3	6		3		#NULL!	3	2	#NULL!	#NULL!	4 7	0	0	0	1	0	0	1	0	0	2	#NULL!		28	3	10150
1	4	2				2	0	1	1		1	1	#NULL!	1	1	1	0	0	0	0	1	2	1	2	1		3		#NULL!	3	2	#NULL!	#NULL!	4 7	0	0	0	1	0	0	1	0	0	2	#NULL!		7	4	7071
1	4	2				2	0	2	1		1	1	#NULL!	5	3	2	1	0	0	1	1	1	3	3	6		3		#NULL!	3	2	#NULL!	#NULL!	4 7	0	0	0	1	0	0	1	0	0	2	#NULL!		6	3	8017
1	4	2				2	0	2	1		2	2	1	4	2	1	2	0	0	2	1	2	1	3	4		2		#NULL!	2	1	#NULL!	#NULL!	4	0	0	0	1	0	0	0	0	0	1	2		18	3	8017
1	1	5				1	1	2	1		2	2	5	3	2	1	1	0	0	1	1	2	1	3	5		3		#NULL!	3	2	#NULL!	#NULL!	5	0	0	0	0	1	0	0	0	0	2	#NULL!		6	3	7071
1	4	2				2	0	2	1		2	2	1	4	2	1	1	0	0	1	1	2	1	3	4		3		#NULL!	3	2	#NULL!	#NULL!	4 7 1	1	0	0	1	0	0	1	0	0	2	#NULL!		7	4	7071
1	1	5				2	0	2	1		1	1	#NULL!	2	1	1	1	0	0	1	2	1	1	2	4		3		#NULL!	3	2	#NULL!	#NULL!	6	0	0	0	0	0	1	0	0	0	2	#NULL!		17	15	9058
1	1	5				2	0	2	1		2	2	5	5	3	2	3	0	0	3	1	2	3	2	4		3		#NULL!	3	2	#NULL!	#NULL!	3	0	0	1	0	0	0	0	0	0	2	#NULL!		7	4	8161
1	1	5				2	0	2	1		1	1	#NULL!	10	3	2	3	1	0	4	1	1	3	2	4		3		#NULL!	3	2	#NULL!	#NULL!	3	0	0	1	0	0	0	0	0	0	2	#NULL!		7	2	8061
1	1	5				2	0	1	1		1	1	#NULL!	3	2	1	1	0	0	1	1	1	3	2	4		3		#NULL!	3	2	#NULL!	#NULL!	3	0	0	1	0	0	0	0	0	0	2	#NULL!		7	2	6061
1	1	5				2	0	1	1		2	2	5	5	3	2	3	0	0	3	1	2	1	2	4		3		#NULL!	3	2	#NULL!	#NULL!	3	0	0	1	0	0	0	0	0	0	2	#NULL!		8	2	8017
1	1	5				1	1	1	1		1	1	#NULL!	1	1	1	0	0	0	0	2	2	1	3	4		3		#NULL!	3	2	#NULL!	#NULL!	1	1	0	0	0	0	0	0	0	0	2	#NULL!		6	5	7037
1	1	5				1	1	2	1		2	2	5	3	2	1	1	0	0	1	1	2	1	2	4		3		#NULL!	3	2	#NULL!	#NULL!	1	1	0	0	0	0	0	0	0	0	2	#NULL!		13	4	8017
1	1	5				2	0	1	1		1	1	#NULL!	1	1	1	0	0	0	0	2	2	1	3	5		3		#NULL!	3	2	#NULL!	#NULL!	5	0	0	0	0	1	0	0	0	0	2	#NULL!		8	6	7071
1	1	5				2	0	2	1		2	2	5	5	3	2	3	0	1	4	1	1	2	2	4		3		#NULL!	3	2	#NULL!	#NULL!	3	0	0	1	0	0	0	0	0	0	2	#NULL!		10	8	9056
1	1	5				1	1	1	4		4	3	#NULL!	3	2	1	0	0	2	2	1	2	1	2	8	Radiographer	2		#NULL!	2	1	#NULL!	#NULL!	9	0	0	0	0	0	0	0	0	1	2	#NULL!		3	3	5338
1	1	5				2	0	2	1		2	2	6	5	3	2	2	0	0	2	1	1	2	2	4		3		#NULL!	3	2	#NULL!	#NULL!	6	0	0	0	0	0	1	0	0	0	2	#NULL!		10	10	9017
1	1	5				1	1	1	1		2	2	6	3	2	1	1	0	0	1	1	2	3	3	4		3		#NULL!	3	2	#NULL!	#NULL!	6	0	0	0	0	0	1	0	0	0	2	#NULL!		6	4	8017
1	1	5				2	0	2	1		1	1	#NULL!	4	2	1	0	0	0	0	1	1	3	2	4		3		#NULL!	3	2	#NULL!	#NULL!	6	0	0	0	0	0	1	0	0	0	2	#NULL!		8	4	8017
1	1	5				1	1	2	1		2	2	5	3	2	1	1	0	0	1	1	2	1	3	5		3		#NULL!	3	2	#NULL!	#NULL!	5	0	0	0	0	1	0	0	0	0	2	#NULL!		9	4	8017
1	1	5				2	0	1	1		2	2	5	2	1	1	0	0	0	0	2	2	3	3	5		3		#NULL!	3	2	#NULL!	#NULL!	5	0	0	0	0	1	0	0	0	0	2	#NULL!		7	4	8017
1	1	5				1	1	1	1		1	1	#NULL!	1	1	1	0	0	0	0	2	2	1	2	5		3		#NULL!	3	2	#NULL!	#NULL!	5	0	0	0	0	1	0	0	0	0	2	#NULL!		7	4	8017
1	1	5				2	0	1	1		1	1	#NULL!	1	1	1	0	0	0	0	1	2	1	3	4		3		#NULL!	3	2	#NULL!	#NULL!	6	0	0	0	0	0	1	0	0	0	2	#NULL!		9	6	7071
1	1	5				2	0	1	1		2	2	6	4	2	1	1	0	0	1	2	2	3	3	4		3		#NULL!	3	2	#NULL!	#NULL!	6	0	0	0	0	0	1	0	0	0	2	#NULL!		6	3	7071
1	1	5				1	1	2	1		2	2	5	2	1	1	0	0	0	0	1	2	1	3	1		3		#NULL!	3	2	#NULL!	#NULL!	9	0	0	0	0	0	0	0	0	1	1	10	Vice coordinator	10	7	8017
1	1	5				2	0	2	1		2	2	3	5	3	2	3	0	0	3	1	2	1	3	1		3		#NULL!	3	2	#NULL!	#NULL!	9	0	0	0	0	0	0	0	0	1	2	#NULL!		10	7	8056
1	1	5				2	0	2	1		1	1	#NULL!	2	1	1	0	0	1	1	1	2	1	3	8	Pathology unit	3		#NULL!	3	2	#NULL!	#NULL!	9	0	0	0	0	0	0	0	0	1	2	#NULL!		7	6	5300
1	1	5				2	0	1	1		1	1	#NULL!	3	2	1	1	0	0	1	1	2	1	4	8	Radiographer	3		#NULL!	3	2	#NULL!	#NULL!	9	0	0	0	0	0	0	0	0	1	2	#NULL!		9	9	9050
1	1	5				1	1	3	1		2	2	5	4	2	1	2	0	0	2	1	2	1	3	4		3		#NULL!	3	2	#NULL!	#NULL!	9	0	0	0	0	0	0	0	0	1	2	#NULL!		20	9	9050
1	1	5				1	1	1	1		2	2	5	3	2	1	1	0	0	1	1	2	1	3	4		3		#NULL!	3	2	#NULL!	#NULL!	3	0	0	1	0	0	0	0	0	0	2	#NULL!		9	3	9056
1	1	5				1	1	2	1		1	1	#NULL!	4	2	1	0	1	0	1	1	1	3	2	4		4		#NULL!	4	3	#NULL!	#NULL!	3	0	0	1	0	0	0	0	0	0	2	#NULL!		10	10	11130
1	4	2				1	1	2	1		2	2	5	2	1	1	0	0	0	0	1	2	3	3	1		3		#NULL!	3	2	#NULL!	#NULL!	4	0	0	0	1	0	0	0	0	0	2	#NULL!		13	4	7071
1	3	3		Lekatit11_PH		1	1	2	1		1	1	#NULL!	1	1	1	0	0	0	0	1	2	1	3	4		3		#NULL!	3	2	#NULL!	#NULL!	4	0	0	0	1	0	0	0	0	0	1	1		7	3	8017
1	1	5				2	0	2	1		2	2	5	5	3	2	3	0	0	3	1	1	2	3	4		3		#NULL!	3	2	#NULL!	#NULL!	3	0	0	1	0	0	0	0	0	0	2	#NULL!		10	10	8017
1	1	5				2	0	2	1		2	2	5	7	3	2	5	0	0	5	1	2	1	2	4		3		#NULL!	3	2	#NULL!	#NULL!	3	0	0	1	0	0	0	0	0	0	2	#NULL!		8	5	8017
1	1	5				2	0	2	1		2	2	5	3	2	1	1	0	0	1	1	2	1	3	4		3		#NULL!	3	2	#NULL!	#NULL!	3	0	0	1	0	0	0	0	0	0	2	#NULL!		8	6	8017
1	1	5				2	0	2	1		2	2	5	5	3	2	2	0	0	2	1	2	1	3	4		3		#NULL!	3	2	#NULL!	#NULL!	3	0	0	1	0	0	0	0	0	0	2	#NULL!		10	7	9056
1	1	5				2	0	2	1		1	1	#NULL!	1	1	1	0	0	0	0	2	2	1	3	4		3		#NULL!	3	2	#NULL!	#NULL!	2	0	1	0	0	0	0	0	0	0	2	#NULL!		13	9	9056
1	3	3		Lekatit11_PH		2	0	2	1		2	2	5	6	3	2	2	1	1	4	1	1	2	2	2		3		#NULL!	3	2	#NULL!	#NULL!	4	0	0	0	1	0	0	0	0	0	2	#NULL!		14	4	9063
1	1	5				2	0	1	1		2	2	5	2	1	1	0	0	0	0	2	2	1	3	4		3		#NULL!	3	2	#NULL!	#NULL!	6	0	0	0	0	0	1	0	0	0	2	#NULL!		6	4	8100
1	1	5				1	1	2	1		2	2	5	4	2	1	2	0	0	2	1	2	1	3	4		3		#NULL!	3	2	#NULL!	#NULL!	6	0	0	0	0	0	1	0	0	0	2	#NULL!		8	8	8017
1	1	5				2	0	4	1		3	3	#NULL!	2	1	1	0	0	0	0	1	2	1	3	4		3		#NULL!	3	2	#NULL!	#NULL!	6	0	0	0	0	0	1	0	0	0	2	#NULL!		25	8	9056
1	4	2				2	0	2	1		1	1	#NULL!	5	3	2	1	2	0	3	1	1	3	3	2		3		#NULL!	3	2	#NULL!	#NULL!	4 5	0	0	0	1	1	0	0	0	0	2	#NULL!		7	2	8075
1	1	5				1	1	2	1		1	1	#NULL!	1	1	1	0	0	0	0	2	2	3	2	4		3		#NULL!	3	2	#NULL!	#NULL!	2	0	1	0	0	0	0	0	0	0	2	#NULL!		6	2	7071
1	1	5				2	0	1	1		2	2	5	3	2	1	1	0	0	1	2	2	1	3	5		3		#NULL!	3	2	#NULL!	#NULL!	5	0	0	0	0	1	0	0	0	0	2	#NULL!		3	3	7071
1	1	5				2	0	2	1		2	2	5	4	2	1	2	0	1	3	2	2	1	3	4		3		#NULL!	3	2	#NULL!	#NULL!	3	0	0	1	0	0	0	0	0	0	2	#NULL!		13	5	8016
1	1	5				2	0	2	1		2	2	5	4	2	1	2	0	0	2	1	1	1	2	2		3		#NULL!	3	2	#NULL!	#NULL!	3	0	0	1	0	0	0	0	0	0	2	#NULL!		8	5	7001
1	1	5				1	1	2	1		1	1	#NULL!	1	1	1	0	0	0	0	2	1	1	2	2		3		#NULL!	3	2	#NULL!	#NULL!	9	0	0	0	0	0	0	0	0	1	1	1		8	7	9056
1	1	5				1	1	2	1		1	1	#NULL!	1	1	1	0	0	0	0	1	2	1	2	8	Aneshtetist	3		#NULL!	3	2	#NULL!	#NULL!	2	0	1	0	0	0	0	0	0	0	2	#NULL!		5	5	10150
1	2	4			Adigrat_GH	1	1	2	1		2	2	1	5	3	2	3	0	0	3	1	2	1	3	4		3		#NULL!	3	2	#NULL!	#NULL!	3	0	0	1	0	0	0	0	0	0	1	6		15	15	9756
1	1	5				1	1	2	1		1	1	#NULL!	1	1	1	0	0	0	0	2	2	1	3	1		3		#NULL!	3	2	#NULL!	#NULL!	4	0	0	0	1	0	0	0	0	0	1	10	Supply officer	6	3	8001
1	1	5				2	0	1	1		1	1	#NULL!	1	1	1	0	0	0	0	2	2	1	4	1		2		#NULL!	2	1	#NULL!	#NULL!	4	0	0	0	1	0	0	0	0	0	2	#NULL!		4	3	5380
1	1	5				2	0	1	2		2	2	3	2	1	1	0	0	0	0	1	2	1	2	2		3		#NULL!	3	2	#NULL!	#NULL!	4	0	0	0	1	0	0	0	0	0	2	#NULL!		5	5	7071
1	1	5				2	0	2	1		2	2	3	5	3	2	3	0	0	3	1	1	2	2	2		3		#NULL!	3	2	#NULL!	#NULL!	4	0	0	0	1	0	0	0	0	0	2	#NULL!		6	5	8056
1	1	5				2	0	4	1		2	2	7	3	2	1	0	0	1	1	1	1	2	3	4		3		#NULL!	3	2	#NULL!	#NULL!	4 9	0	0	0	1	0	0	0	0	1	2	#NULL!		30	14	9056
1	1	5				2	0	2	1		2	2	5	5	3	2	3	0	1	4	1	1	2	2	4		3		#NULL!	3	2	#NULL!	#NULL!	4 9	0	0	0	1	0	0	0	0	1	2	#NULL!		9	9	9056
1	3	3		Lekatit11_PH		2	0	3	1		2	2	6	6	3	2	1	0	0	1	1	1	2	2	4		3		#NULL!	3	2	#NULL!	#NULL!	4	0	0	0	1	0	0	0	0	0	2	#NULL!		15	4	9056
1	3	3		Lekatit11_PH		2	0	2	1		2	2	5	4	2	1	1	0	0	1	2	1	1	2	4		3		#NULL!	3	2	#NULL!	#NULL!	4	0	0	0	1	0	0	0	0	0	2	#NULL!		15	1	6600
1	1	5				1	1	2	1		1	1	#NULL!	1	1	1	0	0	0	0	2	2	1	3	3		#NULL!		2	7	5	15	#NULL!	7	0	0	0	0	0	0	1	0	0	2	#NULL!		3	3	15980
1	1	5				2	0	2	1		2	2	6	5	3	2	3	0	0	3	1	1	2	2	4		3		#NULL!	3	2	#NULL!	#NULL!	3	0	0	1	0	0	0	0	0	0	2	#NULL!		11	11	9056
1	3	3		Lekatit11_PH		2	0	2	3		2	2	5	4	2	1	2	0	0	2	1	1	2	3	1		3		#NULL!	3	2	#NULL!	#NULL!	4	0	0	0	1	0	0	0	0	0	2	#NULL!		9	4	7100
1	3	3		Lekatit11_PH		2	0	3	1		2	2	7	5	3	2	0	1	1	2	1	1	2	3	4		3		#NULL!	3	2	#NULL!	#NULL!	1	1	0	0	0	0	0	0	0	0	2	#NULL!		21	4	9056
1	3	3		Lekatit11_PH		2	0	4	1		2	2	7	5	3	2	1	1	0	2	1	1	2	3	4		3		#NULL!	3	2	#NULL!	#NULL!	1	1	0	0	0	0	0	0	0	0	2	#NULL!		21	4	9056
1	3	3		Lekatit11_PH		2	0	1	1		2	2	5	3	2	1	1	0	0	1	1	1	2	3	3		#NULL!		1	6	4	#NULL!	#NULL!	4 3 1 6	1	0	1	1	0	1	0	0	0	2	#NULL!		3	2	9650
1	2	4			Adigrat_GH	1	1	2	1		2	2	5	3	2	1	1	1	0	2	1	2	1	3	8	Mental Health Professional	4		#NULL!	4	3	#NULL!	#NULL!	4	0	0	0	1	0	0	0	0	0	1	2		7	6	12579
1	1	5				1	1	1	1		2	2	5	2	1	1	0	0	0	0	1	2	1	3	4		3		#NULL!	3	2	#NULL!	#NULL!	1	1	0	0	0	0	0	0	0	0	1	2		6	4	7071
1	3	3		Freweyni_PH		2	0	1	1		1	1	#NULL!	1	1	1	0	0	0	0	1	2	1	3	5		3		#NULL!	3	2	#NULL!	#NULL!	5	0	0	0	0	1	0	0	0	0	2	#NULL!		5	2	5843
1	4	2				1	1	2	1		1	1	#NULL!	5	3	2	1	1	0	2	1	2	1	2	3		#NULL!		1	6	4	#NULL!	#NULL!	1 3 4 9	1	0	1	1	0	0	0	0	1	2	#NULL!		3	3	10150
1	2	4			Adigrat_GH	2	0	4	1		5	3	#NULL!	4	2	1	2	0	0	2	1	2	1	3	1		3		#NULL!	3	2	#NULL!	#NULL!	4	0	0	0	1	0	0	0	0	0	2	#NULL!		33	18	8345
1	4	2				1	1	4	1		2	2	1	5	3	2	2	0	0	2	1	1	2	2	4		2		#NULL!	2	1	#NULL!	#NULL!	9	0	0	0	0	0	0	0	0	1	2	#NULL!		22	12	5945
1	3	3		Freweyni_PH		2	0	2	1		2	2	6	3	2	1	1	0	0	1	1	2	1	3	4		2		#NULL!	2	1	#NULL!	#NULL!	9	0	0	0	0	0	0	0	0	1	2	#NULL!		9	7	6193
1	5	1	Dejen bora Health post			2	0	2	1		2	2	3	5	3	2	2	0	0	2	2	1	2	3	7		1		#NULL!	1	1	#NULL!	#NULL!	8	0	0	0	0	0	0	0	1	0	2	#NULL!		6	6	4200
1	3	3		Freweyni_PH		2	0	1	1		1	1	#NULL!	1	1	1	0	0	0	0	2	2	1	3	8	Aneshtetist	3		#NULL!	3	2	#NULL!	#NULL!	2	0	1	0	0	0	0	0	0	0	2	#NULL!		4	4	8017
1	3	3		Mekoni_PH		2	0	1	1		1	1	#NULL!	3	2	1	1	1	0	2	1	2	1	3	4		3		#NULL!	3	2	#NULL!	#NULL!	9	0	0	0	0	0	0	0	0	1	2	#NULL!		4	4	7071
1	3	3		Samre_PH		1	1	1	1		1	1	#NULL!	1	1	1	0	0	0	0	2	2	1	2	4		3		#NULL!	3	2	#NULL!	#NULL!	1	1	0	0	0	0	0	0	0	0	1	10	Metron	5	3	5393
1	3	3		Samre_PH		2	0	2	1		2	2	6	4	2	1	2	1	0	3	2	2	1	2	4		3		#NULL!	3	2	#NULL!	#NULL!	3	0	0	1	0	0	0	0	0	0	2	#NULL!		4	1	6193
1	3	3		Mekoni_PH		1	1	2	1		2	2	1	5	3	2	3	0	0	3	1	1	2	5	5		3		#NULL!	3	2	#NULL!	#NULL!	9	0	0	0	0	0	0	0	0	1	2	#NULL!		7	5	8017
1	3	3		Samre_PH		2	0	3	1		3	3	#NULL!	5	3	2	2	0	0	2	2	1	2	2	4		2		#NULL!	2	1	#NULL!	#NULL!	3	0	0	1	0	0	0	0	0	0	2	#NULL!		22	8	7071
1	3	3		Samre_PH		1	1	1	1		1	1	#NULL!	1	1	1	0	0	0	0	2	2	1	3	8	Radiographer	2		#NULL!	2	1	#NULL!	#NULL!	9	0	0	0	0	0	0	0	0	1	1	1		3	3	5158
1	3	3		Samre_PH		2	0	1	2		3	3	#NULL!	3	2	1	1	1	0	2	1	2	1	2	6		3		#NULL!	3	2	#NULL!	#NULL!	4	0	0	0	1	0	0	0	0	0	2	#NULL!		8	2	9056
1	1	5				1	1	2	1		2	2	5	4	2	1	2	0	0	2	1	2	1	3	4		3		#NULL!	3	2	#NULL!	#NULL!	6	0	0	0	0	0	1	0	0	0	1	6		8	6	9056
1	3	3		Semema_PH		1	1	4	1		2	2	1	4	2	1	2	0	0	2	1	2	1	3	4		2		#NULL!	2	1	#NULL!	#NULL!	5	0	0	0	0	1	0	0	0	0	2	#NULL!		16	11	7071
1	3	3		Semema_PH		2	0	1	1		1	1	#NULL!	1	1	1	0	0	0	0	1	2	1	3	4		3		#NULL!	3	2	#NULL!	#NULL!	4	0	0	0	1	0	0	0	0	0	2	#NULL!		7	3	7071
1	3	3		Semema_PH		2	0	1	1		1	1	#NULL!	1	1	1	0	0	0	0	2	2	1	2	4		3		#NULL!	3	2	#NULL!	#NULL!	1	1	0	0	0	0	0	0	0	0	2	#NULL!		5	3	7071
1	3	3		Semema_PH		2	0	1	1		1	1	#NULL!	1	1	1	0	0	0	0	2	2	1	3	4		3		#NULL!	3	2	#NULL!	#NULL!	2	0	1	0	0	0	0	0	0	0	2	#NULL!		3	3	7071
1	3	3		Semema_PH		1	1	2	1		1	1	#NULL!	4	2	1	0	2	1	3	2	1	1	3	4		3		#NULL!	3	2	#NULL!	#NULL!	3	0	0	1	0	0	0	0	0	0	2	#NULL!		7	3	4700
1	3	3		Semema_PH		2	0	1	1		1	1	#NULL!	1	1	1	0	0	0	0	2	2	1	3	5		3		#NULL!	3	2	#NULL!	#NULL!	5	0	0	0	0	1	0	0	0	0	2	#NULL!		1	1	6193
1	3	3		Semema_PH		1	1	2	1		2	2	5	5	3	2	3	0	0	3	1	2	1	3	5		2		#NULL!	2	1	#NULL!	#NULL!	5	0	0	0	0	1	0	0	0	0	2	#NULL!		10	3	6193
1	4	2				1	1	2	1		2	2	7	7	3	2	3	1	2	6	1	2	1	4	5		3		#NULL!	3	2	#NULL!	#NULL!	9	0	0	0	0	0	0	0	0	1	1	1		8	7	8017
1	3	3		Freweyni_PH		2	0	1	1		2	2	5	3	2	1	1	0	0	1	2	2	1	2	4		2		#NULL!	2	1	#NULL!	#NULL!	9	0	0	0	0	0	0	0	0	1	2	#NULL!		3	3	4280
1	4	2				2	0	4	1		4	3	#NULL!	3	2	1	1	0	1	2	1	1	2	3	4		2		#NULL!	2	1	#NULL!	#NULL!	1	1	0	0	0	0	0	0	0	0	2	#NULL!		30	30	8017
1	4	2				2	0	4	1		2	2	7	5	3	2	0	0	0	0	1	1	2	2	4		2		#NULL!	2	1	#NULL!	#NULL!	4	0	0	0	1	0	0	0	0	0	2	#NULL!		16	16	8017
1	4	2				2	0	2	1		2	2	5	5	3	2	2	0	1	3	1	2	1	3	7		2		#NULL!	2	1	#NULL!	#NULL!	8	0	0	0	0	0	0	0	1	0	2	#NULL!		17	4	9056
1	4	2				2	0	1	1		2	2	5	4	2	1	1	0	1	2	1	2	1	2	6		3		#NULL!	3	2	#NULL!	#NULL!	4	0	0	0	1	0	0	0	0	0	1	1		5	5	8017
1	4	2				2	0	4	1		3	3	#NULL!	4	2	1	2	0	0	2	1	1	2	2	4		2		#NULL!	2	1	#NULL!	#NULL!	1	1	0	0	0	0	0	0	0	0	2	#NULL!		30	15	8017
1	1	5				1	1	2	1		2	2	5	3	2	1	1	0	0	1	1	2	1	3	8	Aneshtetist	4		#NULL!	4	3	#NULL!	#NULL!	2	0	1	0	0	0	0	0	0	0	2	#NULL!		5	5	12579
1	1	5				1	1	1	1		2	2	5	4	2	1	1	0	1	2	1	2	1	3	5		3		#NULL!	3	2	#NULL!	#NULL!	5	0	0	0	0	1	0	0	0	0	2	#NULL!		6	2	7071
1	2	4			Suhul_GH	1	1	1	1		2	2	1	2	1	1	0	0	0	0	1	2	1	4	4		3		#NULL!	3	2	#NULL!	#NULL!	2	0	1	0	0	0	0	0	0	0	1	2		5	3	7071
1	4	2				2	0	2	1		2	2	6	4	2	1	2	0	0	2	1	1	1	3	7		2		#NULL!	2	1	#NULL!	#NULL!	8	0	0	0	0	0	0	0	1	0	2	#NULL!		10	10	5000
1	4	2				2	0	1	1		2	2	2	4	2	1	2	0	0	2	1	1	1	3	4		2		#NULL!	2	1	#NULL!	#NULL!	1 7 9 4 3	1	0	1	1	0	0	1	0	1	1	7		10	10	6193
1	3	3		Mekoni_PH		1	1	2	1		2	2	7	3	2	1	1	0	0	1	1	1	1	3	3		#NULL!		1	6	4	#NULL!	#NULL!	4 3 1 7	1	0	1	1	0	0	1	0	0	2	#NULL!		2	0	9056
1	3	3		Mekoni_PH		1	1	2	1		2	2	7	3	2	1	1	0	0	1	1	1	1	3	5		3		#NULL!	3	2	#NULL!	#NULL!	5 9	0	0	0	0	1	0	0	0	1	2	#NULL!		6	3	7071
1	2	4			Adwa_GH	2	0	2	1		2	2	5	5	3	2	2	0	1	3	1	2	1	3	1		3		#NULL!	3	2	#NULL!	#NULL!	9	0	0	0	0	0	0	0	0	1	2	#NULL!		9	9	8017
1	2	4			Adwa_GH	2	0	1	1		1	1	#NULL!	1	1	1	0	0	0	0	2	2	1	2	4		3		#NULL!	3	2	#NULL!	#NULL!	3	0	0	1	0	0	0	0	0	0	2	#NULL!		4	4	5200
1	2	4			Adwa_GH	2	0	4	1		2	2	5	5	3	2	1	0	2	3	1	1	5	2	4		3		#NULL!	3	2	#NULL!	#NULL!	3	0	0	1	0	0	0	0	0	0	2	#NULL!		30	30	8354
1	2	4			Adwa_GH	1	1	2	1		2	2	1	6	3	2	4	0	0	4	1	1	2	3	8	Ophthalmic related	3		#NULL!	3	2	#NULL!	#NULL!	4	0	0	0	1	0	0	0	0	0	2	#NULL!		13	11	11305
1	2	4			Adwa_GH	2	0	1	1		2	2	6	4	2	1	2	0	0	2	1	2	1	3	4		3		#NULL!	3	2	#NULL!	#NULL!	3	0	0	1	0	0	0	0	0	0	2	#NULL!		8	5	8017
1	2	4			Adwa_GH	2	0	2	1		2	2	5	3	2	1	1	0	0	1	2	1	1	2	4		3		#NULL!	3	2	#NULL!	#NULL!	1	1	0	0	0	0	0	0	0	0	2	#NULL!		6	4	7071
1	3	3		Mekoni_PH		1	1	2	1		2	2	1	4	2	1	2	0	0	2	1	2	1	3	5		3		#NULL!	3	2	#NULL!	#NULL!	5 7	0	0	0	0	1	0	1	0	0	2	#NULL!		7	4	7071
1	3	3		Mekoni_PH		1	1	1	1		1	1	#NULL!	1	1	1	0	0	0	0	1	2	1	3	4		2		#NULL!	2	1	#NULL!	#NULL!	2 7	0	1	0	0	0	0	1	0	0	2	#NULL!		3	3	5358
1	3	3		Mekoni_PH		1	1	2	1		2	2	5	4	2	1	2	0	0	2	2	2	1	3	8	Aneshtetist	3		#NULL!	3	2	#NULL!	#NULL!	2	0	1	0	0	0	0	0	0	0	2	#NULL!		11	9	9056
1	3	3		Mekoni_PH		2	0	1	1		1	1	#NULL!	1	1	1	0	0	0	0	2	2	1	3	4		2		#NULL!	2	1	#NULL!	#NULL!	1	1	0	0	0	0	0	0	0	0	2	#NULL!		4	4	5358
1	3	3		Lekatit11_PH		2	0	1	1		2	2	5	2	1	1	0	0	0	0	1	2	1	3	4		3		#NULL!	3	2	#NULL!	#NULL!	4	0	0	0	1	0	0	0	0	0	2	#NULL!		6	4	8017
1	4	2				2	0	2	1		1	1	#NULL!	6	3	2	0	1	0	1	2	2	1	2	4		2		#NULL!	2	1	#NULL!	#NULL!	7	0	0	0	0	0	0	1	0	0	2	#NULL!		8	7	6193
1	5	1	Korme			2	0	3	1		2	2	5	9	3	2	6	0	0	6	1	1	2	3	7		2		#NULL!	2	1	#NULL!	#NULL!	8	0	0	0	0	0	0	0	1	0	2	#NULL!		18	5	9056
1	5	1	Zenakode			2	0	2	1		2	2	5	4	2	1	2	0	0	2	1	2	1	3	7		1		#NULL!	1	1	#NULL!	#NULL!	8	0	0	0	0	0	0	0	1	0	2	#NULL!		9	3	6193
1	4	2				1	1	3	1		2	2	5	6	3	2	4	0	0	4	2	2	1	3	4		3		#NULL!	3	2	#NULL!	#NULL!	4	0	0	0	1	0	0	0	0	0	2	#NULL!		16	2	7377
1	4	2				2	0	1	1		1	1	#NULL!	1	1	1	0	0	0	0	2	2	1	2	8	Environmental Health	2		#NULL!	2	1	#NULL!	#NULL!	8	0	0	0	0	0	0	0	1	0	2	#NULL!		1	1	4609
1	5	1	ላዕላይ ኣሕዱግ			2	0	2	1		2	2	5	5	3	2	3	0	0	3	1	2	1	3	7		2		#NULL!	2	1	#NULL!	#NULL!	8	0	0	0	0	0	0	0	1	0	2	#NULL!		10	4	7071
1	2	4			Adigrat_GH	1	1	2	1		2	2	7	3	2	1	1	0	0	1	1	2	1	5	1		4		#NULL!	4	3	#NULL!	#NULL!	7	0	0	0	0	0	0	1	0	0	2	#NULL!		7	7	12579
1	2	4			Adigrat_GH	1	1	3	1		1	1	#NULL!	1	1	1	0	0	0	0	2	1	1	3	4		4		#NULL!	4	3	#NULL!	#NULL!	1	1	0	0	0	0	0	0	0	0	2	#NULL!		25	20	9056
1	1	5				1	1	1	1		1	1	#NULL!	6	3	2	0	1	4	5	1	2	3	4	3		#NULL!		1	6	4	#NULL!	#NULL!	7	0	0	0	0	0	0	1	0	0	1	1		0.6	0.6	13500
1	1	5				1	1	2	1		2	2	1	4	2	1	1	0	0	1	1	2	1	3	4		3		#NULL!	3	2	#NULL!	#NULL!	2	0	1	0	0	0	0	0	0	0	2	#NULL!		9	6	8017
1	1	5				1	1	2	1		2	2	1	5	3	2	3	0	0	3	1	2	1	3	4		3		#NULL!	3	2	#NULL!	#NULL!	3	0	0	1	0	0	0	0	0	0	2	#NULL!		12	5	7071
1	3	3		Mekoni_PH		2	0	1	1		3	3	#NULL!	3	2	1	2	0	0	2	2	2	1	2	8	HIT	2		#NULL!	2	1	#NULL!	#NULL!	9	0	0	0	0	0	0	0	0	1	2	#NULL!		9	9	4653
1	3	3		Mekoni_PH		2	0	1	1		1	1	#NULL!	1	1	1	0	0	0	0	2	1	1	3	4		3		#NULL!	3	2	#NULL!	#NULL!	3	0	0	1	0	0	0	0	0	0	2	#NULL!		6	5	7071
1	3	3		Freweyni_PH		2	0	2	1		1	1	#NULL!	1	1	1	0	0	0	0	2	2	1	3	3		#NULL!		1	6	4	#NULL!	#NULL!	4	0	0	0	1	0	0	0	0	0	2	#NULL!		5	5	10153
1	2	4			Suhul_GH	1	1	2	1		2	2	3	2	1	1	0	0	0	0	1	2	1	2	2		3		#NULL!	3	2	#NULL!	#NULL!	3	0	0	1	0	0	0	0	0	0	2	#NULL!		5	5	8017
1	3	3		Samre_PH		1	1	1	1		1	1	#NULL!	1	1	1	0	0	0	0	2	2	1	2	4		3		#NULL!	3	2	#NULL!	#NULL!	4	0	0	0	1	0	0	0	0	0	2	#NULL!		4	2	7071
1	3	3		Samre_PH		2	0	2	1		2	2	5	4	2	1	2	0	0	2	1	2	1	2	4		2		#NULL!	2	1	#NULL!	#NULL!	4	0	0	0	1	0	0	0	0	0	2	#NULL!		8	4	6193
1	3	3		Samre_PH		1	1	2	1		1	1	#NULL!	1	1	1	0	0	0	0	2	2	1	2	5		3		#NULL!	3	2	#NULL!	#NULL!	5	0	0	0	0	1	0	0	0	0	2	#NULL!		4	2	7071
1	1	5				2	0	1	1		1	1	#NULL!	9	3	2	0	0	0	0	1	1	3	2	4		3		#NULL!	3	2	#NULL!	#NULL!	6	0	0	0	0	0	1	0	0	0	2	#NULL!		8	8	9056
1	3	3		Samre_PH		1	1	1	1		1	1	#NULL!	4	2	1	1	0	2	3	1	2	1	4	5		3		#NULL!	3	2	#NULL!	#NULL!	5	0	0	0	0	1	0	0	0	0	2	#NULL!		3	3	7071
1	2	4			LKGH	2	0	1	1		1	1	#NULL!	2	1	1	0	1	0	1	1	2	1	3	5		3		#NULL!	3	2	#NULL!	#NULL!	5	0	0	0	0	1	0	0	0	0	2	#NULL!		4	4	7071
1	2	4			LKGH	1	1	4	1		2	2	5	5	3	2	3	0	0	3	1	1	4	3	8	IESO	5		#NULL!	5	3	#NULL!	#NULL!	2 5	0	1	0	0	1	0	0	0	0	2	#NULL!		23	2	13926
1	2	4			LKGH	1	1	1	1		1	1	#NULL!	2	1	1	1	0	0	1	1	2	1	3	5		3		#NULL!	3	2	#NULL!	#NULL!	5	0	0	0	0	1	0	0	0	0	2	#NULL!		4	4	7071
1	2	4			LKGH	1	1	1	1		1	1	#NULL!	1	1	1	0	0	0	0	2	2	1	3	5		3		#NULL!	3	2	#NULL!	#NULL!	5	0	0	0	0	1	0	0	0	0	2	#NULL!		3	3	8017
1	2	4			LKGH	2	0	4	1		2	2	7	4	2	1	0	0	0	0	1	1	2	2	5		2		#NULL!	2	1	#NULL!	#NULL!	5	0	0	0	0	1	0	0	0	0	2	#NULL!		35	25	8017
1	2	4			Adigrat_GH	1	1	2	1		2	2	1	3	2	1	1	1	0	2	2	2	1	3	5		3		#NULL!	3	2	#NULL!	#NULL!	5	0	0	0	0	1	0	0	0	0	2	#NULL!		8	8	8017
1	1	5				1	1	2	1		2	2	1	2	1	1	0	0	0	0	1	2	1	3	2		3		#NULL!	3	2	#NULL!	#NULL!	9	0	0	0	0	0	0	0	0	1	2	#NULL!		9	7	9056
1	1	5				2	0	1	1		2	2	3	4	2	1	2	0	0	2	1	2	1	2	2		3		#NULL!	3	2	#NULL!	#NULL!	9	0	0	0	0	0	0	0	0	1	1	10	Store manager	5	5	8017
1	3	3		Firesemaetat_PH		2	0	4	1		1	1	#NULL!	1	1	1	0	0	0	0	2	1	2	2	4		2		#NULL!	2	1	#NULL!	#NULL!	3	0	0	1	0	0	0	0	0	0	2	#NULL!		40	22	8000
1	3	3		Firesemaetat_PH		2	0	1	1		2	2	1	3	2	1	1	0	0	1	1	2	1	3	4		3		#NULL!	3	2	#NULL!	#NULL!	3	0	0	1	0	0	0	0	0	0	2	#NULL!		9	7	7377
1	3	3		Firesemaetat_PH		2	0	2	1		2	2	5	3	2	1	1	0	0	1	1	2	1	2	4		3		#NULL!	3	2	#NULL!	#NULL!	3	0	0	1	0	0	0	0	0	0	2	#NULL!		7	6	8017
1	1	5				1	1	2	1		2	2	3	5	3	2	2	0	1	3	1	2	1	4	5		3		#NULL!	3	2	#NULL!	#NULL!	5	0	0	0	0	1	0	0	0	0	2	#NULL!		10	5	8017
1	2	4			Mekelle_GH	2	0	3	1		2	2	5	7	3	2	1	1	0	2	1	1	3	3	4		3		#NULL!	3	2	#NULL!	#NULL!	4	0	0	0	1	0	0	0	0	0	2	#NULL!		25	11	9056
1	2	4			Mekelle_GH	1	1	2	1		2	2	7	3	2	1	1	0	0	1	1	2	1	3	3		#NULL!		1	6	4	#NULL!	#NULL!	2	0	1	0	0	0	0	0	0	0	2	#NULL!		3	2	9600
1	2	4			Mekelle_GH	1	1	2	1		2	2	8	2	1	1	0	1	0	1	1	2	1	3	3		#NULL!		1	6	4	#NULL!	#NULL!	4 5 7	0	0	0	1	1	0	1	0	0	1	7		5	4	10150
1	2	4			Mekelle_GH	2	0	1	1		2	2	3	2	1	1	0	0	0	0	1	2	1	3	1		3		#NULL!	3	2	#NULL!	#NULL!	4	0	0	0	1	0	0	0	0	0	2	#NULL!		6	3	8152
1	4	2				2	0	1	1		1	1	#NULL!	3	2	1	2	0	0	2	1	1	1	3	4		3		#NULL!	3	2	#NULL!	#NULL!	1 3 4	1	0	1	1	0	0	0	0	0	2	#NULL!		8	4	7071
1	4	2				2	0	1	1		2	2	2	3	2	1	1	0	0	1	2	1	1	3	7		1		#NULL!	1	1	#NULL!	#NULL!	8	0	0	0	0	0	0	0	1	0	2	#NULL!		5	5	5000
1	4	2				1	1	2	1		2	2	7	5	3	2	3	0	0	3	1	1	1	3	8	HIT	3		#NULL!	3	2	#NULL!	#NULL!	8	0	0	0	0	0	0	0	1	0	2	#NULL!		10	10	7071
1	2	4			LKGH	2	0	2	1		2	2	5	4	2	1	2	0	0	2	1	2	4	2	4		2		#NULL!	2	1	#NULL!	#NULL!	1 7	1	0	0	0	0	0	1	0	0	2	#NULL!		11	8	7071
1	2	4			Mekelle_GH	2	0	1	1		1	1	#NULL!	4	2	1	0	0	0	0	1	2	1	3	2		3		#NULL!	3	2	#NULL!	#NULL!	4	0	0	0	1	0	0	0	0	0	1	1		4	4	9056
1	2	4			Mekelle_GH	2	0	2	1		2	2	6	5	3	2	3	0	0	3	1	1	2	2	4		3		#NULL!	3	2	#NULL!	#NULL!	1	1	0	0	0	0	0	0	0	0	2	#NULL!		10	5	8017
1	2	4			Mekelle_GH	2	0	3	1		2	2	5	5	3	2	1	0	0	1	1	1	2	2	4		3		#NULL!	3	2	#NULL!	#NULL!	1	1	0	0	0	0	0	0	0	0	1	6		15	7	1073
1	2	4			Mekelle_GH	2	0	1	2		2	2	6	5	3	2	3	0	0	3	1	2	1	2	3		#NULL!		1	6	4	#NULL!	#NULL!	3	0	0	1	0	0	0	0	0	0	2	#NULL!		5	5	10000
1	2	4			Mekelle_GH	2	0	4	1		2	2	5	4	2	1	1	0	0	1	2	2	1	3	4		2		#NULL!	2	1	#NULL!	#NULL!	3	0	0	1	0	0	0	0	0	0	2	#NULL!		30	7	5017
1	2	4			Mekelle_GH	2	0	3	1		3	3	#NULL!	3	2	1	1	0	0	1	1	1	1	3	1		3		#NULL!	3	2	#NULL!	#NULL!	4	0	0	0	1	0	0	0	0	0	2	#NULL!		21	12	10150
1	2	4			Suhul_GH	1	1	2	1		2	2	1	4	2	1	2	0	0	2	1	2	4	3	8	Aneshtetist	3		#NULL!	3	2	#NULL!	#NULL!	2	0	1	0	0	0	0	0	0	0	2	#NULL!		10	6	10150
1	4	2				1	1	2	1		2	2	5	4	2	1	2	0	0	2	1	2	1	3	6		3		#NULL!	3	2	#NULL!	#NULL!	9	0	0	0	0	0	0	0	0	1	1	8		6	5	9056
1	4	2				2	0	1	1		2	2	5	4	2	1	2	0	0	2	1	2	1	2	1		2		#NULL!	2	1	#NULL!	#NULL!	9	0	0	0	0	0	0	0	0	1	1	1		4	4	5357
1	4	2				2	0	1	1		2	2	5	4	2	1	2	0	0	2	1	2	1	2	4		3		#NULL!	3	2	#NULL!	#NULL!	4	0	0	0	1	0	0	0	0	0	1	4		6	3	7071
1	3	3		Semema_PH		1	1	2	1		2	2	5	3	2	1	1	0	0	1	2	2	1	3	5		3		#NULL!	3	2	#NULL!	#NULL!	5	0	0	0	0	1	0	0	0	0	2	#NULL!		7	3	7071
1	3	3		Semema_PH		2	0	4	1		2	2	7	5	3	2	1	0	0	1	1	1	2	2	5		2		#NULL!	2	1	#NULL!	#NULL!	5	0	0	0	0	1	0	0	0	0	2	#NULL!		31	18	8017
1	3	3		Semema_PH		2	0	2	1		2	2	5	5	3	2	3	0	0	3	1	2	1	2	5		2		#NULL!	2	1	#NULL!	#NULL!	5	0	0	0	0	1	0	0	0	0	2	#NULL!		10	3	7071
1	5	1	Debregenet			2	0	3	1		2	2	5	6	3	2	2	0	0	2	1	1	2	2	7		2		#NULL!	2	1	#NULL!	#NULL!	8	0	0	0	0	0	0	0	1	0	1	4		17	5	9056
1	4	2				2	0	1	1		2	2	5	3	2	1	1	0	0	1	1	2	1	3	4		3		#NULL!	3	2	#NULL!	#NULL!	5 4	0	0	0	1	1	0	0	0	0	2	#NULL!		4	2	6100
1	2	4			Adigrat_GH	1	1	2	1		2	2	5	4	2	1	2	0	0	2	2	2	1	3	5		3		#NULL!	3	2	#NULL!	#NULL!	5	0	0	0	0	1	0	0	0	0	2	#NULL!		7	4	8017
1	2	4			Adigrat_GH	2	0	2	1		2	2	5	5	3	2	3	0	0	3	1	2	1	2	4		3		#NULL!	3	2	#NULL!	#NULL!	2	0	1	0	0	0	0	0	0	0	2	#NULL!		8	8	9050
1	2	4			LKGH	2	0	1	1		2	2	5	4	2	1	2	0	0	2	2	2	1	3	4		3		#NULL!	3	2	#NULL!	#NULL!	3	0	0	1	0	0	0	0	0	0	1	1		8	4	8017
1	2	4			LKGH	1	1	4	1		2	2	1	6	3	2	2	0	1	3	1	1	2	3	4		2		#NULL!	2	1	#NULL!	#NULL!	3	0	0	1	0	0	0	0	0	0	2	#NULL!		33	25	9700
1	4	2				2	0	1	1		2	2	5	4	2	1	1	0	1	2	2	2	1	3	5		3		#NULL!	3	2	#NULL!	#NULL!	5	0	0	0	0	1	0	0	0	0	2	#NULL!		4	4	7071
1	4	2				2	0	1	1		2	2	5	2	1	1	0	0	0	0	2	2	1	3	5		3		#NULL!	3	2	#NULL!	#NULL!	5	0	0	0	0	1	0	0	0	0	2	#NULL!		6	6	7071
1	4	2				1	1	2	1		2	2	5	4	2	1	2	0	0	2	1	2	1	3	5		3		#NULL!	3	2	#NULL!	#NULL!	5	0	0	0	0	1	0	0	0	0	2	#NULL!		8	4	7071
1	4	2				2	0	1	1		2	2	5	3	2	1	1	0	0	1	1	2	1	3	4		3		#NULL!	3	2	#NULL!	#NULL!	4	0	0	0	1	0	0	0	0	0	2	#NULL!		7	4	7071
1	5	1	Adimehmeday			2	0	1	1		2	2	6	3	2	1	0	0	1	1	2	2	1	3	7		3		#NULL!	3	2	#NULL!	#NULL!	8	0	0	0	0	0	0	0	1	0	2	#NULL!		8	5	8334
1	5	1	Hibret Tiena kela			2	0	2	1		2	2	5	6	3	2	4	0	0	4	1	1	2	3	7		2		#NULL!	2	1	#NULL!	#NULL!	8	0	0	0	0	0	0	0	1	0	2	#NULL!		14	4	9410
1	4	2				2	0	2	1		2	2	5	3	2	1	1	0	0	1	1	2	1	2	5		3		#NULL!	3	2	#NULL!	#NULL!	5	0	0	0	0	1	0	0	0	0	2	#NULL!		5	1	7071
1	4	2				1	1	2	1		1	1	#NULL!	1	1	1	0	0	0	0	2	2	1	3	6		3		#NULL!	3	2	#NULL!	#NULL!	4	0	0	0	1	0	0	0	0	0	2	#NULL!		5	4	8017
1	4	2				2	0	1	1		2	2	5	3	2	1	1	0	0	1	2	2	1	3	4		2		#NULL!	2	1	#NULL!	#NULL!	1	1	0	0	0	0	0	0	0	0	2	#NULL!		6	3	6193
1	5	1	Arena			2	0	2	1		2	2	5	5	3	2	3	0	0	3	2	2	1	3	7		2		#NULL!	2	1	#NULL!	#NULL!	8	0	0	0	0	0	0	0	1	0	2	#NULL!		11	11	6193
1	2	4			Adwa_GH	1	1	1	1		1	1	#NULL!	2	1	1	0	0	1	1	1	2	1	3	5		4		#NULL!	4	3	#NULL!	#NULL!	5	0	0	0	0	1	0	0	0	0	2	#NULL!		2	2	9056
1	2	4			Adwa_GH	2	0	1	1		1	1	#NULL!	1	1	1	0	0	0	0	2	2	1	2	5		4		#NULL!	4	3	#NULL!	#NULL!	2	0	1	0	0	0	0	0	0	0	2	#NULL!		4	1	1051
1	2	4			Adwa_GH	2	0	1	1		2	2	5	2	1	1	0	0	0	0	2	2	1	3	4		3		#NULL!	3	2	#NULL!	#NULL!	3	0	0	1	0	0	0	0	0	0	2	#NULL!		7	7	7071
1	2	4			Adwa_GH	1	1	2	1		2	2	3	6	3	2	2	0	2	4	1	2	1	2	5		4		#NULL!	4	3	#NULL!	#NULL!	2	0	1	0	0	0	0	0	0	0	2	#NULL!		15	15	11305
1	2	4			LKGH	1	1	2	1		2	2	6	3	2	1	1	0	0	1	2	2	1	3	4		3		#NULL!	3	2	#NULL!	#NULL!	1	1	0	0	0	0	0	0	0	0	2	#NULL!		8	5	8017
1	2	4			LKGH	2	0	4	1		4	3	#NULL!	8	3	2	2	0	0	2	2	1	1	3	5		3		#NULL!	3	2	#NULL!	#NULL!	4	0	0	0	1	0	0	0	0	0	1	1		32	25	9056
1	2	4			Adwa_GH	2	0	4	2		5	3	#NULL!	2	1	1	0	0	0	0	1	1	2	2	4		3		#NULL!	3	2	#NULL!	#NULL!	2	0	1	0	0	0	0	0	0	0	2	#NULL!		30	4	8017
1	2	4			Adwa_GH	2	0	1	1		2	2	5	2	1	1	0	0	0	0	1	2	1	2	4		2		#NULL!	2	1	#NULL!	#NULL!	4	0	0	0	1	0	0	0	0	0	2	#NULL!		5	5	7071
1	2	4			Adwa_GH	2	0	2	1		2	2	5	5	3	2	3	0	0	3	1	1	2	3	4		3		#NULL!	3	2	#NULL!	#NULL!	6	0	0	0	0	0	1	0	0	0	2	#NULL!		11	11	9056
1	2	4			LKGH	2	0	2	1		2	2	5	4	2	1	2	0	0	2	1	1	1	3	8	Aneshtetist	3		#NULL!	3	2	#NULL!	#NULL!	2	0	1	0	0	0	0	0	0	0	2	#NULL!		8	6	10150
1	2	4			LKGH	1	1	2	1		2	2	5	4	2	1	2	0	0	2	1	2	1	3	2		3		#NULL!	3	2	#NULL!	#NULL!	9	0	0	0	0	0	0	0	0	1	2	#NULL!		4	2	8017
1	4	2				2	0	1	1		2	2	5	3	2	1	1	0	0	1	1	2	1	3	5		3		#NULL!	3	2	#NULL!	#NULL!	7	0	0	0	0	0	0	1	0	0	2	#NULL!		5	5	7071
1	1	5				2	0	2	1		1	1	#NULL!	3	2	1	0	0	0	0	2	2	1	3	4		3		#NULL!	3	2	#NULL!	#NULL!	6	0	0	0	0	0	1	0	0	0	2	#NULL!		6	4	7071
1	1	5				1	1	1	1		1	1	#NULL!	1	1	1	0	0	0	0	2	2	1	3	5		3		#NULL!	3	2	#NULL!	#NULL!	5	0	0	0	0	1	0	0	0	0	2	#NULL!		5	3	7071
1	1	5				1	1	2	1		1	1	#NULL!	6	3	2	0	0	1	1	1	2	3	3	5		3		#NULL!	3	2	#NULL!	#NULL!	5	0	0	0	0	1	0	0	0	0	2	#NULL!		7	4	8017
1	1	5				2	0	2	1		2	2	5	5	3	2	2	1	0	3	1	2	3	3	5		3		#NULL!	3	2	#NULL!	#NULL!	1	1	0	0	0	0	0	0	0	0	2	#NULL!		9	7	7071
1	4	2				2	0	4	1		5	3	#NULL!	2	1	1	0	0	0	0	1	1	2	3	4		2		#NULL!	2	1	#NULL!	#NULL!	1	1	0	0	0	0	0	0	0	0	2	#NULL!		20	10	8017
1	4	2				1	1	4	1		3	3	#NULL!	1	1	1	0	0	0	0	2	1	2	3	4		2		#NULL!	2	1	#NULL!	#NULL!	1	1	0	0	0	0	0	0	0	0	2	#NULL!		30	10	8017
1	4	2				2	0	4	1		4	3	#NULL!	5	3	2	2	0	2	4	1	2	1	3	4		2		#NULL!	2	1	#NULL!	#NULL!	1	1	0	0	0	0	0	0	0	0	2	#NULL!		16	13	8017
1	2	4			Adigrat_GH	1	1	2	1		2	2	5	2	1	1	0	0	0	0	1	2	1	4	1		2		#NULL!	2	1	#NULL!	#NULL!	7	0	0	0	0	0	0	1	0	0	2	#NULL!		9	5	1693
1	2	4			LKGH	1	1	1	1		1	1	#NULL!	1	1	1	0	0	0	0	2	2	1	3	4		3		#NULL!	3	2	#NULL!	#NULL!	9	0	0	0	0	0	0	0	0	1	1	6		7	4	6000
1	2	4			LKGH	1	1	1	1		2	2	5	3	2	1	1	0	0	1	2	2	1	3	1		3		#NULL!	3	2	#NULL!	#NULL!	7	0	0	0	0	0	0	1	0	0	2	#NULL!		4	3	5053
1	2	4			Mekelle_GH	2	0	1	1		1	1	#NULL!	2	1	1	0	0	0	0	1	1	3	2	3		#NULL!		1	6	4	#NULL!	#NULL!	3	0	0	1	0	0	0	0	0	0	2	#NULL!		2	1	9056
1	4	2				2	0	1	1		3	3	#NULL!	1	1	1	0	0	0	0	2	2	1	3	4		2		#NULL!	2	1	#NULL!	#NULL!	1	1	0	0	0	0	0	0	0	0	1	1		3	3	5358
1	5	1	Kiat			2	0	1	1		2	2	4	4	2	1	2	0	0	2	1	1	2	2	7		1		#NULL!	1	1	#NULL!	#NULL!	8	0	0	0	0	0	0	0	1	0	2	#NULL!		6	5	5358
1	2	4			Suhul_GH	2	0	1	1		1	1	#NULL!	1	1	1	0	0	0	0	2	2	1	2	4		3		#NULL!	3	2	#NULL!	#NULL!	3	0	0	1	0	0	0	0	0	0	2	#NULL!		5	5	7071
1	2	4			Suhul_GH	1	1	1	1		1	1	#NULL!	1	1	1	0	0	0	0	2	2	1	3	4		3		#NULL!	3	2	#NULL!	#NULL!	3	0	0	1	0	0	0	0	0	0	2	#NULL!		5	5	7071
1	2	4			Suhul_GH	1	1	1	1		1	1	#NULL!	1	1	1	0	0	0	0	2	2	1	3	4		3		#NULL!	3	2	#NULL!	#NULL!	1	1	0	0	0	0	0	0	0	0	2	#NULL!		9	3	8081
1	2	4			Suhul_GH	2	0	2	1		2	2	5	5	3	2	2	0	1	3	1	2	1	3	4		3		#NULL!	3	2	#NULL!	#NULL!	1	1	0	0	0	0	0	0	0	0	2	#NULL!		5	5	7071
1	2	4			Suhul_GH	2	0	1	2		2	2	6	2	1	1	0	0	0	0	1	2	1	2	4		3		#NULL!	3	2	#NULL!	#NULL!	3	0	0	1	0	0	0	0	0	0	2	#NULL!		4	4	7071
1	2	4			Suhul_GH	1	1	1	1		1	1	#NULL!	1	1	1	0	0	0	0	2	2	1	3	1		3		#NULL!	3	2	#NULL!	#NULL!	1	1	0	0	0	0	0	0	0	0	2	#NULL!		1	1	6193
1	2	4			Suhul_GH	2	0	1	1		2	2	3	4	2	1	1	0	0	1	1	2	1	2	4		3		#NULL!	3	2	#NULL!	#NULL!	1 3	1	0	1	0	0	0	0	0	0	2	#NULL!		7	4	8017
1	2	4			Suhul_GH	1	1	4	1		2	2	1	6	3	2	4	0	1	5	1	1	2	2	4		3		#NULL!	3	2	#NULL!	#NULL!	1	1	0	0	0	0	0	0	0	0	2	#NULL!		30	10	8356
1	1	5				2	0	1	2		1	1	#NULL!	3	2	1	0	0	1	1	1	1	2	2	5		2		#NULL!	2	1	#NULL!	#NULL!	5	0	0	0	0	1	0	0	0	0	2	#NULL!		5	5	4609
1	1	5				2	0	1	1		1	1	#NULL!	1	1	1	0	0	0	0	2	2	1	3	5		3		#NULL!	3	2	#NULL!	#NULL!	5	0	0	0	0	1	0	0	0	0	2	#NULL!		7	4	9056
1	1	5				1	1	2	1		1	1	#NULL!	1	1	1	0	0	0	0	2	2	1	3	5		3		#NULL!	3	2	#NULL!	#NULL!	6	0	0	0	0	0	1	0	0	0	2	#NULL!		15	5	9056
1	4	2				2	0	1	1		2	2	3	6	3	2	3	1	0	4	1	2	2	2	7		2		#NULL!	2	1	#NULL!	#NULL!	9	0	0	0	0	0	0	0	0	1	2	#NULL!		10	6	8017
1	3	3		Mekoni_PH		2	0	1	1		1	1	#NULL!	1	1	1	0	0	0	0	2	2	1	3	1		2		#NULL!	2	1	#NULL!	#NULL!	9	0	0	0	0	0	0	0	0	1	2	#NULL!		5	3	4000
1	2	4			LKGH	1	1	2	1		1	1	#NULL!	4	2	1	0	0	1	1	2	1	2	3	5		2		#NULL!	2	1	#NULL!	#NULL!	5	0	0	0	0	1	0	0	0	0	2	#NULL!		10	1	6193
1	4	2				1	1	2	1		2	2	7	4	2	1	2	0	0	2	1	2	1	2	6		3		#NULL!	3	2	#NULL!	#NULL!	9	0	0	0	0	0	0	0	0	1	1	1		10	5	9056
1	4	2				2	0	2	1		1	1	#NULL!	1	1	1	0	0	0	0	2	1	2	3	5		3		#NULL!	3	2	#NULL!	#NULL!	5	0	0	0	0	1	0	0	0	0	2	#NULL!		13	5	9056
1	1	5				2	0	3	1		2	2	3	6	3	2	1	0	0	1	1	1	2	2	4		3		#NULL!	3	2	#NULL!	#NULL!	6	0	0	0	0	0	1	0	0	0	2	#NULL!		21	6	9056
1	1	5				2	0	2	1		2	2	5	4	2	1	2	0	0	2	1	2	1	2	4		3		#NULL!	3	2	#NULL!	#NULL!	6	0	0	0	0	0	1	0	0	0	2	#NULL!		9	5	9056
1	4	2				1	1	2	1		1	1	#NULL!	1	1	1	0	0	0	0	2	2	1	3	6		3		#NULL!	3	2	#NULL!	#NULL!	4 7	0	0	0	1	0	0	1	0	0	1	8		3.5	3.5	8017
1	5	1	Agazi			2	0	1	1		2	2	3	4	2	1	2	0	0	2	2	2	1	3	7		2		#NULL!	2	1	#NULL!	#NULL!	8	0	0	0	0	0	0	0	1	0	1	1		8	8	7071
1	4	2				1	1	1	1		2	2	5	3	2	1	1	0	0	1	1	2	1	3	5		3		#NULL!	3	2	#NULL!	#NULL!	5	0	0	0	0	1	0	0	0	0	1	8		5	3	7071
1	5	1	Again Health Post			2	0	1	1		2	2	7	2	1	1	0	0	0	0	2	2	3	3	7		2		#NULL!	2	1	#NULL!	#NULL!	8	0	0	0	0	0	0	0	1	0	2	#NULL!		3	3	6179
1	4	2				2	0	1	1		1	1	#NULL!	1	1	1	0	0	0	0	2	2	1	3	4		2		#NULL!	2	1	#NULL!	#NULL!	7	0	0	0	0	0	0	1	0	0	1	1		6	3	6193
1	5	1	Hangoda Health Post			2	0	2	1		2	2	2	4	2	1	2	0	0	2	1	1	2	2	7		1		#NULL!	1	1	#NULL!	#NULL!	8	0	0	0	0	0	0	0	1	0	1	10	Head of Health Post	8	5	6193
1	5	1	ሰሪሕካ ብላዕ			2	0	1	1		2	2	5	4	2	1	2	0	0	2	1	2	1	3	7		1		#NULL!	1	1	#NULL!	#NULL!	8	0	0	0	0	0	0	0	1	0	2	#NULL!		9	4	6193
1	1	5				2	0	2	1		2	2	5	7	3	2	3	0	0	3	1	1	2	2	4		3		#NULL!	3	2	#NULL!	#NULL!	6	0	0	0	0	0	1	0	0	0	2	#NULL!		9	7	8057
1	2	4			Adigrat_GH	2	0	1	1		2	2	5	3	2	1	1	0	0	1	2	2	1	2	4		3		#NULL!	3	2	#NULL!	#NULL!	4	0	0	0	1	0	0	0	0	0	2	#NULL!		6	6	7056
1	1	5				2	0	1	2		2	2	3	3	2	1	1	0	0	1	2	2	3	2	4		3		#NULL!	3	2	#NULL!	#NULL!	4 2	0	1	0	1	0	0	0	0	0	2	#NULL!		5	5	7071
1	1	5				1	1	2	1		2	2	3	4	2	1	2	0	0	2	1	2	1	3	1		3		#NULL!	3	2	#NULL!	#NULL!	4	0	0	0	1	0	0	0	0	0	1	5		13	7	9056
1	1	5				1	1	2	1		2	2	5	4	2	1	2	1	0	3	2	2	1	3	5		3		#NULL!	3	2	#NULL!	#NULL!	4	0	0	0	1	0	0	0	0	0	2	#NULL!		10	5	6171
1	2	4			Mekelle_GH	1	1	2	1		2	2	7	2	1	1	0	0	0	0	1	2	1	3	5		3		#NULL!	3	2	#NULL!	#NULL!	3	0	0	1	0	0	0	0	0	0	2	#NULL!		7	5	8017
1	4	2				1	1	4	1		2	2	1	5	3	2	1	0	0	1	1	1	2	2	4		3		#NULL!	3	2	#NULL!	#NULL!	7	0	0	0	0	0	0	1	0	0	2	#NULL!		34	24	9056
1	4	2				2	0	4	1		4	3	#NULL!	2	1	1	0	0	0	0	1	1	2	3	5		2		#NULL!	2	1	#NULL!	#NULL!	5	0	0	0	0	1	0	0	0	0	2	#NULL!		21	9	8017
1	3	3		Freweyni_PH		2	0	1	1		2	2	5	5	3	2	2	1	0	3	2	2	1	2	5		3		#NULL!	3	2	#NULL!	#NULL!	5	0	0	0	0	1	0	0	0	0	1	9		6	6	9056
1	4	2				1	1	4	1		2	2	1	7	3	2	3	0	3	6	1	2	1	3	4		2		#NULL!	2	1	#NULL!	#NULL!	1 4	1	0	0	1	0	0	0	0	0	2	#NULL!		25	8	7071
1	5	1	Maryam Moko			2	0	2	1		2	2	5	4	2	1	2	0	0	2	1	2	1	2	7		2		#NULL!	2	1	#NULL!	#NULL!	8	0	0	0	0	0	0	0	1	0	2	#NULL!		11	4	8017
1	2	4			Mekelle_GH	2	0	1	1		2	2	5	4	2	1	2	0	0	2	1	2	1	3	4		3		#NULL!	3	2	#NULL!	#NULL!	4	0	0	0	1	0	0	0	0	0	2	#NULL!		4	1	7051
1	2	4			Mekelle_GH	1	1	2	1		2	2	6	3	2	1	1	0	0	1	1	2	1	3	4		3		#NULL!	3	2	#NULL!	#NULL!	2	0	1	0	0	0	0	0	0	0	1	6		6	4	7071
1	1	5				1	1	1	1		2	2	5	4	2	1	2	0	0	2	1	2	1	3	5		3		#NULL!	3	2	#NULL!	#NULL!	5	0	0	0	0	1	0	0	0	0	2	#NULL!		9	5	8017
1	1	5				2	0	2	1		2	2	5	4	2	1	2	0	0	2	1	2	1	2	4		3		#NULL!	3	2	#NULL!	#NULL!	3	0	0	1	0	0	0	0	0	0	2	#NULL!		6	5	8017
1	2	4			Adwa_GH	1	1	1	1		1	1	#NULL!	1	1	1	0	0	0	0	2	2	1	2	5		3		#NULL!	3	2	#NULL!	#NULL!	5	0	0	0	0	1	0	0	0	0	2	#NULL!		5	5	7113
1	2	4			Adwa_GH	1	1	1	1		1	1	#NULL!	2	1	1	0	0	0	0	1	2	1	3	8	Clinical midwifery	4		#NULL!	4	3	#NULL!	#NULL!	5	0	0	0	0	1	0	0	0	0	2	#NULL!		2	2	1056
1	2	4			Adwa_GH	1	1	1	1		2	2	5	4	2	1	2	0	0	2	2	2	1	3	4		3		#NULL!	3	2	#NULL!	#NULL!	1	1	0	0	0	0	0	0	0	0	1	1		5	2	8017
1	2	4			Adwa_GH	2	0	3	1		2	2	3	7	3	2	4	1	0	5	1	1	2	2	4		3		#NULL!	3	2	#NULL!	#NULL!	5	0	0	0	0	1	0	0	0	0	2	#NULL!		25	25	8017
1	2	4			Adwa_GH	1	1	3	1		3	3	#NULL!	5	3	2	4	0	0	4	2	2	3	2	4		2		#NULL!	2	1	#NULL!	#NULL!	5	0	0	0	0	1	0	0	0	0	2	#NULL!		25	10	8017
1	4	2				2	0	3	1		3	3	#NULL!	1	1	1	0	0	0	0	2	1	2	2	4		2		#NULL!	2	1	#NULL!	#NULL!	4	0	0	0	1	0	0	0	0	0	2	#NULL!		28	12	8018
1	4	2				1	1	3	1		2	2	7	4	2	1	2	0	0	2	1	1	2	2	6		3		#NULL!	3	2	#NULL!	#NULL!	4	0	0	0	1	0	0	0	0	0	1	1		19	17	7349
1	1	5				1	1	3	1		2	2	5	6	3	2	3	0	1	4	1	1	3	3	2		4		#NULL!	4	3	#NULL!	#NULL!	4	0	0	0	1	0	0	0	0	0	2	#NULL!		23	16	11305
1	4	2				2	0	1	1		2	2	5	3	2	1	1	0	0	1	1	2	1	3	5		3		#NULL!	3	2	#NULL!	#NULL!	5	0	0	0	0	1	0	0	0	0	2	#NULL!		7	7	8017
1	4	2				2	0	3	1		2	2	5	6	3	2	3	1	0	4	1	2	1	3	4		2		#NULL!	2	1	#NULL!	#NULL!	1	1	0	0	0	0	0	0	0	0	2	#NULL!		30	7	8017
1	1	5				1	1	1	1		1	1	#NULL!	1	1	1	0	0	0	0	2	2	1	3	8	Physiotherapist	3		#NULL!	3	2	#NULL!	#NULL!	7	0	0	0	0	0	0	1	0	0	2	#NULL!		2	2	6193
1	1	5				1	1	2	1		2	2	5	6	3	2	4	0	0	4	1	2	4	2	3		#NULL!		2	7	5	4	#NULL!	9 7	0	0	0	0	0	0	1	0	1	1	3		9	9	16000
1	1	5				2	0	3	1		2	2	5	7	3	2	4	0	1	5	1	2	4	2	4		3		#NULL!	3	2	#NULL!	#NULL!	9	0	0	0	0	0	0	0	0	1	1	10	head nurse	11	11	8000
1	1	5				2	0	2	1		2	2	5	7	3	2	4	1	1	6	1	1	2	2	4		3		#NULL!	3	2	#NULL!	#NULL!	4 9	0	0	0	1	0	0	0	0	1	2	#NULL!		16	13	9056
1	2	4			Suhul_GH	1	1	2	1		1	1	#NULL!	1	1	1	0	0	0	0	1	2	1	3	4		3		#NULL!	3	2	#NULL!	#NULL!	3	0	0	1	0	0	0	0	0	0	2	#NULL!		5	5	7071
1	2	4			Suhul_GH	1	1	2	1		2	2	1	5	3	2	1	2	1	4	1	2	1	3	2		3		#NULL!	3	2	#NULL!	#NULL!	3	0	0	1	0	0	0	0	0	0	2	#NULL!		9	9	8017
1	2	4			Suhul_GH	1	1	2	1		1	1	#NULL!	2	1	1	0	0	0	0	1	2	4	3	3		#NULL!		2	7	5	4	#NULL!	7	0	0	0	0	0	0	1	0	0	1	2		7	3	11305
1	5	1	Ageazi kella tiena			2	0	2	1		2	2	5	5	3	2	3	0	0	3	2	2	1	2	7		2		#NULL!	2	1	#NULL!	#NULL!	8	0	0	0	0	0	0	0	1	0	2	#NULL!		17	5	9056
1	1	5				1	1	2	1		1	1	#NULL!	2	1	1	0	0	0	0	1	2	4	3	3		#NULL!		2	7	5	11	#NULL!	6 5 2	0	1	0	0	1	1	0	0	0	1	2		7	7	23000
1	1	5				1	1	2	1		2	2	5	4	2	1	2	0	0	2	1	1	4	3	3		#NULL!		2	7	5	5	#NULL!	4 3	0	0	1	1	0	0	0	0	0	1	10	Rapid response team	10	10	16500
1	4	2				2	0	3	1		2	2	5	6	3	2	1	0	0	1	1	1	2	3	5		3		#NULL!	3	2	#NULL!	#NULL!	5	0	0	0	0	1	0	0	0	0	1	5		28	12	817
1	4	2				2	0	2	1		2	2	5	3	2	1	1	0	0	1	2	2	1	2	5		3		#NULL!	3	2	#NULL!	#NULL!	5	0	0	0	0	1	0	0	0	0	1	5		9	9	8017
1	3	3		Selekleka_PH		2	0	1	1		2	2	5	5	3	2	1	1	1	3	2	2	1	3	4		3		#NULL!	3	2	#NULL!	#NULL!	4	0	0	0	1	0	0	0	0	0	2	#NULL!		7	4	8017
1	3	3		Selekleka_PH		1	1	4	1		2	2	2	8	3	2	2	0	0	2	2	1	2	2	5		3		#NULL!	3	2	#NULL!	#NULL!	5	0	0	0	0	1	0	0	0	0	1	5		25	5	9056
1	4	2				1	1	2	1		2	2	5	4	2	1	2	0	0	2	1	2	1	3	2		2		#NULL!	2	1	#NULL!	#NULL!	9	0	0	0	0	0	0	0	0	1	2	#NULL!		9	5	6193
1	4	2				1	1	2	1		2	2	5	3	2	1	1	0	0	1	1	2	1	2	4		3		#NULL!	3	2	#NULL!	#NULL!	4	0	0	0	1	0	0	0	0	0	2	#NULL!		10	10	8017
1	1	5				1	1	2	1		2	2	1	4	2	1	1	0	1	2	2	2	1	2	3		#NULL!		1	6	4	#NULL!	#NULL!	4	0	0	0	1	0	0	0	0	0	2	#NULL!		6	6	14000
1	1	5				1	1	1	1		1	1	#NULL!	1	1	1	0	0	0	0	1	2	1	4	8	Physiotherapist	3		#NULL!	3	2	#NULL!	#NULL!	4	0	0	0	1	0	0	0	0	0	2	#NULL!		4	4	10000
1	5	1	Lesaliso Health Post			2	0	2	1		1	1	#NULL!	6	3	2	1	0	0	1	1	1	2	2	7		1		#NULL!	1	1	#NULL!	#NULL!	8	0	0	0	0	0	0	0	1	0	2	#NULL!		19	6	8017
1	4	2				1	1	2	1		2	2	5	3	2	1	1	0	0	1	1	2	1	2	1		3		#NULL!	3	2	#NULL!	#NULL!	9	0	0	0	0	0	0	0	0	1	1	8		12	8	7071
1	4	2				2	0	1	1		2	2	5	3	2	1	1	0	0	1	2	2	1	2	8	Environmental Health	2		#NULL!	2	1	#NULL!	#NULL!	9	0	0	0	0	0	0	0	0	1	1	10	Coordinator for cleaners	3	3	5358
1	4	2				1	1	2	1		2	2	1	3	2	1	1	0	0	1	1	2	1	3	5		3		#NULL!	3	2	#NULL!	#NULL!	5	0	0	0	0	1	0	0	0	0	2	#NULL!		3	3	7071
1	4	2				2	0	1	1		1	1	#NULL!	1	1	1	0	0	0	0	2	2	1	3	4		3		#NULL!	3	2	#NULL!	#NULL!	4	0	0	0	1	0	0	0	0	0	2	#NULL!		6	6	7071
1	4	2				1	1	2	1		1	1	#NULL!	1	1	1	0	0	0	0	2	2	1	3	4		3		#NULL!	3	2	#NULL!	#NULL!	4	0	0	0	1	0	0	0	0	0	2	#NULL!		5	5	7071
1	4	2				1	1	2	1		2	2	7	3	2	1	1	0	0	1	2	2	1	3	5		4		#NULL!	4	3	#NULL!	#NULL!	5	0	0	0	0	1	0	0	0	0	2	#NULL!		8	3	10150
1	3	3		Selekleka_PH		1	1	1	1		2	2	8	2	1	1	0	0	0	0	2	1	1	3	2		3		#NULL!	3	2	#NULL!	#NULL!	9	0	0	0	0	0	0	0	0	1	2	#NULL!		4	4	8017
1	4	2				1	1	1	1		2	2	1	9	3	2	5	1	1	7	1	2	1	3	2		3		#NULL!	3	2	#NULL!	#NULL!	9	0	0	0	0	0	0	0	0	1	1	10	Pharmacy store	5	1	8017
1	4	2				1	1	1	1		1	1	#NULL!	1	1	1	0	0	0	0	2	2	1	3	6		3		#NULL!	3	2	#NULL!	#NULL!	4	0	0	0	1	0	0	0	0	0	1	1		4	4	8143
1	4	2				1	1	1	1		1	1	#NULL!	1	1	1	0	0	0	0	1	2	4	3	4		3		#NULL!	3	2	#NULL!	#NULL!	7	0	0	0	0	0	0	1	0	0	2	#NULL!		6	6	7071
1	5	1	Gera health post			2	0	1	1		2	2	5	4	2	1	2	0	0	2	1	2	1	3	7		2		#NULL!	2	1	#NULL!	#NULL!	8	0	0	0	0	0	0	0	1	0	2	#NULL!		7	7	6093
1	5	1	Gera health post			2	0	2	1		2	2	5	9	3	2	4	0	0	4	1	2	3	3	7		2		#NULL!	2	1	#NULL!	#NULL!	8	0	0	0	0	0	0	0	1	0	2	#NULL!		9	4	6170
1	2	4			Suhul_GH	1	1	2	1		2	2	5	4	2	1	2	0	0	2	1	1	2	3	4		3		#NULL!	3	2	#NULL!	#NULL!	9	0	0	0	0	0	0	0	0	1	1	10	Case team coordinator	6	3	7071
1	2	4			Suhul_GH	1	1	2	1		2	2	5	5	3	2	3	0	0	3	1	2	1	3	4		3		#NULL!	3	2	#NULL!	#NULL!	3	0	0	1	0	0	0	0	0	0	2	#NULL!		6	5	7071
1	4	2				1	1	2	1		1	1	#NULL!	1	1	1	0	0	0	0	2	2	1	3	6		3		#NULL!	3	2	#NULL!	#NULL!	4	0	0	0	1	0	0	0	0	0	2	#NULL!		7	4	9056
1	4	2				2	0	4	1		3	3	#NULL!	2	1	1	0	0	0	0	1	1	2	3	5		2		#NULL!	2	1	#NULL!	#NULL!	5	0	0	0	0	1	0	0	0	0	2	#NULL!		15	11	8017
1	5	1	Simret health post			2	0	2	1		2	2	5	5	3	2	3	0	0	3	1	1	2	2	7		2		#NULL!	2	1	#NULL!	#NULL!	8	0	0	0	0	0	0	0	1	0	2	#NULL!		17	10	9056
1	3	3		Birshiwa_PH		1	1	2	1		2	2	5	4	2	1	2	0	0	2	2	2	1	3	4		3		#NULL!	3	2	#NULL!	#NULL!	3	0	0	1	0	0	0	0	0	0	2	#NULL!		7	4	8017
1	3	3		Birshiwa_PH		2	0	1	1		1	1	#NULL!	1	1	1	0	0	0	0	2	2	1	2	4		3		#NULL!	3	2	#NULL!	#NULL!	2	0	1	0	0	0	0	0	0	0	2	#NULL!		6	4	7071
1	3	3		Birshiwa_PH		1	1	2	1		1	1	#NULL!	1	1	1	0	0	0	0	1	2	1	3	3		#NULL!		1	6	4	#NULL!	#NULL!	4	0	0	0	1	0	0	0	0	0	2	#NULL!		5	5	10150
1	4	2				2	0	2	1		3	3	#NULL!	3	2	1	1	1	0	2	2	2	1	4	5		2		#NULL!	2	1	#NULL!	#NULL!	5	0	0	0	0	1	0	0	0	0	2	#NULL!		8	6	7071
1	5	1	Agulae Kella Tiena			2	0	2	1		2	2	6	4	2	1	2	0	0	2	2	1	2	2	7		2		#NULL!	2	1	#NULL!	#NULL!	8	0	0	0	0	0	0	0	1	0	2	#NULL!		16	10	9056
1	4	2				1	1	4	1		2	2	5	6	3	2	3	1	0	4	1	1	2	2	4		2		#NULL!	2	1	#NULL!	#NULL!	4 8	0	0	0	1	0	0	0	1	0	1	1		30	20	8017
1	4	2				1	1	2	1		2	2	1	2	1	1	0	0	0	0	1	2	1	2	4		2		#NULL!	2	1	#NULL!	#NULL!	1	1	0	0	0	0	0	0	0	0	1	9		10	8	6773
1	4	2				2	0	1	1		2	2	5	3	2	1	1	0	0	1	1	1	2	2	4		2		#NULL!	2	1	#NULL!	#NULL!	7	0	0	0	0	0	0	1	0	0	2	#NULL!		6	6	5358
1	4	2				1	1	4	1		2	2	1	8	3	2	3	0	0	3	1	1	2	3	4		2		#NULL!	2	1	#NULL!	#NULL!	9	0	0	0	0	0	0	0	0	1	2	#NULL!		33	8	9150
1	1	5				2	0	2	1		2	2	3	5	3	2	2	0	1	3	1	2	1	2	2		3		#NULL!	3	2	#NULL!	#NULL!	4	0	0	0	1	0	0	0	0	0	2	#NULL!		8	6	8100
1	1	5				1	1	2	1		2	2	7	3	2	1	1	0	0	1	1	2	4	2	3		#NULL!		2	7	5	4	#NULL!	6	0	0	0	0	0	1	0	0	0	1	10	TQAFP	6	6	16979
1	1	5				1	1	2	1		1	1	#NULL!	1	1	1	0	0	0	0	2	2	1	2	3		#NULL!		2	7	5	17	#NULL!	2	0	1	0	0	0	0	0	0	0	2	#NULL!		7	2	16976
1	4	2				2	0	4	2		3	3	#NULL!	4	2	1	0	0	0	0	1	2	1	3	4		3		#NULL!	3	2	#NULL!	#NULL!	4	0	0	0	1	0	0	0	0	0	2	#NULL!		30	9	8017
1	4	2				1	1	2	1		2	2	3	5	3	2	3	0	0	3	1	2	1	2	2		3		#NULL!	3	2	#NULL!	#NULL!	4	0	0	0	1	0	0	0	0	0	2	#NULL!		10	8	8017
1	3	3		Birshiwa_PH		2	0	1	1		2	2	5	3	2	1	1	0	0	1	1	2	1	2	4		3	ophtalmic	#NULL!	3	2	#NULL!	#NULL!	4	0	0	0	1	0	0	0	0	0	2	#NULL!		8	4	7071
1	2	4			Adwa_GH	1	1	3	1		2	2	5	6	3	2	4	0	1	5	1	1	2	2	3		#NULL!		2	7	5	5	#NULL!	3 4	0	0	1	1	0	0	0	0	0	2	#NULL!		10	10	16000
1	3	3		Birshiwa_PH		2	0	1	1		1	1	#NULL!	1	1	1	0	0	0	0	1	2	1	2	3		#NULL!		1	6	4	#NULL!	#NULL!	4	0	0	0	1	0	0	0	0	0	2	#NULL!		5	5	9056
1	3	3		Birshiwa_PH		2	0	1	1		1	1	#NULL!	4	2	1	1	2	0	3	1	2	1	2	4		3		#NULL!	3	2	#NULL!	#NULL!	7	0	0	0	0	0	0	1	0	0	2	#NULL!		4	3	5358
1	3	3		Birshiwa_PH		2	0	2	1		2	2	5	5	3	2	3	0	0	3	1	2	1	2	4		3		#NULL!	3	2	#NULL!	#NULL!	3	0	0	1	0	0	0	0	0	0	2	#NULL!		10	10	7071
1	2	4			Adwa_GH	2	0	1	1		2	2	3	5	3	2	3	0	0	3	1	2	1	2	4		3		#NULL!	3	2	#NULL!	#NULL!	5	0	0	0	0	1	0	0	0	0	2	#NULL!		8	3	8875
1	1	5				1	1	2	1		2	2	5	3	2	1	1	0	0	1	1	2	4	2	8	Aneshtetist	4		#NULL!	4	3	#NULL!	#NULL!	2	0	1	0	0	0	0	0	0	0	1	2		8	3	12579
1	1	5				1	1	2	1		2	2	5	3	2	1	1	0	0	1	1	2	1	2	4		3		#NULL!	3	2	#NULL!	#NULL!	2	0	1	0	0	0	0	0	0	0	2	#NULL!		10	5	7071
1	1	5				1	1	2	1		1	1	#NULL!	3	2	1	0	0	0	0	1	1	2	2	4		3		#NULL!	3	2	#NULL!	#NULL!	2	0	1	0	0	0	0	0	0	0	2	#NULL!		9	6	7071
1	4	2				1	1	1	1		1	1	#NULL!	1	1	1	0	0	0	0	1	2	1	3	1		2		#NULL!	2	1	#NULL!	#NULL!	9	0	0	0	0	0	0	0	0	1	2	#NULL!		4	3	4609
1	4	2				2	0	1	1		2	2	5	3	2	1	1	0	0	1	2	2	1	3	6		3		#NULL!	3	2	#NULL!	#NULL!	4	0	0	0	1	0	0	0	0	0	2	#NULL!		5	5	8200
1	4	2				2	0	2	1		1	1	#NULL!	2	1	1	1	0	0	1	2	2	1	2	4		3		#NULL!	3	2	#NULL!	#NULL!	4	0	0	0	1	0	0	0	0	0	2	#NULL!		5	5	8078
1	4	2				2	0	2	1		2	2	5	5	3	2	3	0	0	3	2	2	1	3	4		3		#NULL!	3	2	#NULL!	#NULL!	4	0	0	0	1	0	0	0	0	0	2	#NULL!		14	6	7071
1	4	2				2	0	1	1		1	1	#NULL!	1	1	1	0	0	0	0	2	1	3	2	4		3		#NULL!	3	2	#NULL!	#NULL!	1	1	0	0	0	0	0	0	0	0	2	#NULL!		3	1	5358
1	4	2				2	0	2	1		2	2	7	8	3	2	2	0	4	6	2	2	3	3	1		2		#NULL!	2	1	#NULL!	#NULL!	9	0	0	0	0	0	0	0	0	1	2	#NULL!		7	3	6193
1	3	3		Adi-Daero PH		2	0	4	1		3	3	#NULL!	1	1	1	0	0	0	0	2	1	2	3	4		2		#NULL!	2	1	#NULL!	#NULL!	1	1	0	0	0	0	0	0	0	0	2	#NULL!		22	10	8017
1	2	4			Adigrat_GH	2	0	3	1		2	2	5	6	3	2	3	0	0	3	2	1	3	3	4		3		#NULL!	3	2	#NULL!	#NULL!	3	0	0	1	0	0	0	0	0	0	2	#NULL!		14	14	8071
1	4	2				1	1	2	1		2	2	5	4	2	1	2	0	0	2	1	2	1	3	4		2		#NULL!	2	1	#NULL!	#NULL!	4	0	0	0	1	0	0	0	0	0	2	#NULL!		6	5	5396
1	4	2				2	0	2	1		2	2	7	3	2	1	1	0	0	1	1	2	1	2	1		2		#NULL!	2	1	#NULL!	#NULL!	7	0	0	0	0	0	0	1	0	0	2	#NULL!		10	2	7071
1	4	2				2	0	2	1		2	2	5	5	3	2	3	0	0	3	1	1	2	2	7		2		#NULL!	2	1	#NULL!	#NULL!	8	0	0	0	0	0	0	0	1	0	2	#NULL!		15	3	9056
1	4	2				2	0	2	1		2	2	5	5	3	2	2	0	0	2	2	1	2	3	7		2		#NULL!	2	1	#NULL!	#NULL!	8	0	0	0	0	0	0	0	1	0	2	#NULL!		18	18	9056
1	4	2				2	0	1	1		1	1	#NULL!	1	1	1	0	0	0	0	2	2	1	5	4		2		#NULL!	2	1	#NULL!	#NULL!	7	0	0	0	0	0	0	1	0	0	2	#NULL!		4	4	5358
1	4	2				1	1	1	1		1	1	#NULL!	1	1	1	0	0	0	0	2	2	1	3	2		2		#NULL!	2	1	#NULL!	#NULL!	9	0	0	0	0	0	0	0	0	1	2	#NULL!		3	3	5018
1	3	3		Adi-Daero PH		2	0	2	1		2	2	1	3	2	1	1	0	0	1	1	2	1	2	4		3		#NULL!	3	2	#NULL!	#NULL!	4	0	0	0	1	0	0	0	0	0	1	5		10	6	7378
1	4	2				1	1	1	1		2	2	5	4	2	1	0	0	2	2	1	2	1	2	2		2		#NULL!	2	1	#NULL!	#NULL!	9	0	0	0	0	0	0	0	0	1	1	1		6	2	5038
1	3	3		Hagere Selam PH		2	0	1	1		2	2	6	2	1	1	0	0	0	0	1	2	1	3	5		3		#NULL!	3	2	#NULL!	#NULL!	5	0	0	0	0	1	0	0	0	0	2	#NULL!		3	3	7071
1	4	2				1	1	2	1		2	2	5	5	3	2	2	1	0	3	1	2	1	4	6		3		#NULL!	3	2	#NULL!	#NULL!	4	0	0	0	1	0	0	0	0	0	1	7		12	3	10150
1	3	3		Adi-Daero PH		2	0	1	1		1	1	#NULL!	1	1	1	0	0	0	0	2	2	1	2	2		3		#NULL!	3	2	#NULL!	#NULL!	3 4	0	0	1	1	0	0	0	0	0	1	1		4	4	8017
1	3	3		Adi-Daero PH		1	1	2	1		2	2	5	3	2	1	1	0	0	1	1	2	1	3	1		3		#NULL!	3	2	#NULL!	#NULL!	4 1 3	1	0	1	1	0	0	0	0	0	1	1		8	8	8017
1	4	2				2	0	1	1		2	2	5	3	2	1	1	0	0	1	1	2	1	2	1		3		#NULL!	3	2	#NULL!	#NULL!	4	0	0	0	1	0	0	0	0	0	2	#NULL!		7	3	7071
1	2	4			Mekelle_GH	1	1	2	1		1	1	#NULL!	1	1	1	0	0	0	0	2	2	1	2	8	IESO	5		#NULL!	5	3	#NULL!	#NULL!	5	0	0	0	0	1	0	0	0	0	2	#NULL!		11	1	12148
1	2	4			Adwa_GH	2	0	4	1		2	2	5	4	2	1	2	0	0	2	1	1	2	2	4		3		#NULL!	3	2	#NULL!	#NULL!	4	0	0	0	1	0	0	0	0	0	2	#NULL!		30	9	9056
1	2	4			Adwa_GH	2	0	2	1		2	2	5	4	2	1	1	0	1	2	1	2	1	2	1		3		#NULL!	3	2	#NULL!	#NULL!	9	0	0	0	0	0	0	0	0	1	2	#NULL!		10	5	8071
1	2	4			Adwa_GH	2	0	1	1		1	1	#NULL!	2	1	1	0	0	0	0	1	2	1	3	3		#NULL!		1	6	4	#NULL!	#NULL!	4	0	0	0	1	0	0	0	0	0	2	#NULL!		3	1	9056
1	2	4			Adwa_GH	1	1	1	1		2	2	5	2	1	1	0	0	0	0	1	2	1	3	8	Psychiatrist	3		#NULL!	3	2	#NULL!	#NULL!	4	0	0	0	1	0	0	0	0	0	2	#NULL!		6	6	7071
1	4	2				2	0	2	1		2	2	5	4	2	1	2	0	0	2	1	2	1	3	5		3		#NULL!	3	2	#NULL!	#NULL!	5	0	0	0	0	1	0	0	0	0	2	#NULL!		8	1	8017
1	4	2				2	0	1	1		2	2	6	3	2	1	1	0	0	1	1	1	1	3	5		3		#NULL!	3	2	#NULL!	#NULL!	5	0	0	0	0	1	0	0	0	0	1	5		9	9	8017
1	4	2				2	0	3	1		2	2	5	6	3	2	2	0	0	2	2	2	1	2	4		2		#NULL!	2	1	#NULL!	#NULL!	4	0	0	0	1	0	0	0	0	0	1	4		21	15	8017
1	2	4			Suhul_GH	2	0	2	1		3	3	#NULL!	2	1	1	1	0	0	1	1	2	1	3	5		3		#NULL!	3	2	#NULL!	#NULL!	5	0	0	0	0	1	0	0	0	0	2	#NULL!		8	8	8017
1	1	5				1	1	2	1		1	1	#NULL!	1	1	1	0	0	0	0	2	2	1	3	5		3		#NULL!	3	2	#NULL!	#NULL!	5	0	0	0	0	1	0	0	0	0	2	#NULL!		6	5	7071
1	3	3		Firesemaetat_PH		2	0	4	1		5	3	#NULL!	3	2	1	0	1	0	1	2	1	2	3	4		2		#NULL!	2	1	#NULL!	#NULL!	1 7	1	0	0	0	0	0	1	0	0	2	#NULL!		32	32	7071
1	1	5				1	1	1	1		1	1	#NULL!	1	1	1	0	0	0	0	2	2	1	3	4		3		#NULL!	3	2	#NULL!	#NULL!	3	0	0	1	0	0	0	0	0	0	1	5		5	3	8071
1	1	5				2	0	2	1		2	2	5	5	3	2	2	0	0	2	1	2	1	3	5		3		#NULL!	3	2	#NULL!	#NULL!	5	0	0	0	0	1	0	0	0	0	2	#NULL!		8	3	8017
1	1	5				2	0	1	1		1	1	#NULL!	3	2	1	0	0	0	0	1	2	3	2	4		3		#NULL!	3	2	#NULL!	#NULL!	2	0	1	0	0	0	0	0	0	0	2	#NULL!		5	5	7071
1	3	3		Doha PH		1	1	3	1		2	2	1	5	3	2	3	0	0	3	1	2	1	3	1		3		#NULL!	3	2	#NULL!	#NULL!	9	0	0	0	0	0	0	0	0	1	1	6		9	3	8017
1	3	3		Doha PH		1	1	1	3		1	1	#NULL!	1	1	1	0	0	0	0	2	1	1	3	6		3		#NULL!	3	2	#NULL!	#NULL!	1	1	0	0	0	0	0	0	0	0	2	#NULL!		4	2	7071
1	3	3		Doha PH		2	0	2	3		2	2	5	3	2	1	1	0	0	1	1	2	1	2	1		2		#NULL!	2	1	#NULL!	#NULL!	9	0	0	0	0	0	0	0	0	1	2	#NULL!		5	2	5338
1	3	3		Selekleka_PH		2	0	2	1		1	1	#NULL!	1	1	1	0	0	0	0	2	2	1	3	2		2		#NULL!	2	1	#NULL!	#NULL!	9	0	0	0	0	0	0	0	0	1	2	#NULL!		6	6	7071
1	3	3		Selekleka_PH		1	1	1	1		1	1	#NULL!	1	1	1	0	0	0	0	2	1	1	3	4		3		#NULL!	3	2	#NULL!	#NULL!	7	0	0	0	0	0	0	1	0	0	2	#NULL!		4	4	7071
1	3	3		Selekleka_PH		2	0	4	1		2	2	5	4	2	1	2	0	0	2	1	1	1	3	5		2		#NULL!	2	1	#NULL!	#NULL!	5	0	0	0	0	1	0	0	0	0	2	#NULL!		12	6	9028
1	3	3		Selekleka_PH		1	1	2	1		1	1	#NULL!	1	1	1	0	0	0	0	2	1	1	2	4		2		#NULL!	2	1	#NULL!	#NULL!	7	0	0	0	0	0	0	1	0	0	2	#NULL!		6	3	6363
1	3	3		Selekleka_PH		1	1	3	1		2	2	7	5	3	2	3	0	0	3	1	1	2	3	4		2		#NULL!	2	1	#NULL!	#NULL!	7	0	0	0	0	0	0	1	0	0	2	#NULL!		7	3	6363
1	4	2				2	0	1	1		1	1	#NULL!	1	1	1	0	0	0	0	2	1	1	3	6		3		#NULL!	3	2	#NULL!	#NULL!	7	0	0	0	0	0	0	1	0	0	2	#NULL!		6	4	7071
1	4	2				2	0	4	1		2	2	7	6	3	2	2	1	0	3	1	1	1	3	5		2		#NULL!	2	1	#NULL!	#NULL!	5	0	0	0	0	1	0	0	0	0	2	#NULL!		17	7	7071
1	4	2				1	1	1	1		1	1	#NULL!	1	1	1	0	0	0	0	2	1	1	3	1		2		#NULL!	2	1	#NULL!	#NULL!	7	0	0	0	0	0	0	1	0	0	2	#NULL!		3	3	5061
1	4	2				1	1	2	1		3	3	#NULL!	1	1	1	0	0	0	0	2	1	1	3	4		3		#NULL!	3	2	#NULL!	#NULL!	7	0	0	0	0	0	0	1	0	0	2	#NULL!		8	6	9028
1	4	2				1	1	2	1		1	1	#NULL!	1	1	1	0	0	0	0	2	1	1	3	4		3		#NULL!	3	2	#NULL!	#NULL!	7	0	0	0	0	0	0	1	0	0	2	#NULL!		6	5	7071
1	4	2				2	0	3	1		2	2	7	5	3	2	3	0	0	3	1	1	2	2	5		2		#NULL!	2	1	#NULL!	#NULL!	5	0	0	0	0	1	0	0	0	0	2	#NULL!		15	10	9028
1	5	1	Ketema beles health post			2	0	2	1		3	3	#NULL!	3	2	1	2	0	0	2	2	1	1	3	7		3		#NULL!	3	2	#NULL!	#NULL!	8	0	0	0	0	0	0	0	1	0	2	#NULL!		18	15	9420
1	3	3		Doha PH		1	1	2	1		2	2	7	6	3	2	3	0	0	3	2	2	1	2	4		3		#NULL!	3	2	#NULL!	#NULL!	1	1	0	0	0	0	0	0	0	0	2	#NULL!		6	6	6400
1	3	3		Doha PH		2	0	1	3		1	1	#NULL!	1	1	1	0	0	0	0	1	2	1	3	4		2		#NULL!	2	1	#NULL!	#NULL!	1	1	0	0	0	0	0	0	0	0	2	#NULL!		5	3	5358
1	3	3		Doha PH		1	1	1	1		1	1	#NULL!	1	1	1	0	0	0	0	2	2	1	3	5		3		#NULL!	3	2	#NULL!	#NULL!	5	0	0	0	0	1	0	0	0	0	1	1		5	4	7071
1	2	4			Adigrat_GH	1	1	2	1		2	2	1	3	2	1	1	0	0	1	1	2	1	3	1		3		#NULL!	3	2	#NULL!	#NULL!	4	0	0	0	1	0	0	0	0	0	2	#NULL!		11	5	7071
1	3	3		Wukro Maray PH		2	0	2	1		2	2	5	3	2	1	1	0	0	1	1	1	1	2	2		2		#NULL!	2	1	#NULL!	#NULL!	4	0	0	0	1	0	0	0	0	0	2	#NULL!		15	7	6193
1	3	3		Wukro Maray PH		1	1	2	1		2	2	5	3	2	1	1	0	0	1	1	2	1	3	4		3		#NULL!	3	2	#NULL!	#NULL!	2	0	1	0	0	0	0	0	0	0	1	1		11	6	7371
1	3	3		Wukro Maray PH		2	0	2	1		2	2	3	6	3	2	2	0	0	2	2	2	1	3	8	Environmental Health	2		#NULL!	2	1	#NULL!	#NULL!	9	0	0	0	0	0	0	0	0	1	1	4		10	5	7071
1	3	3		Wukro Maray PH		1	1	4	1		2	2	5	5	3	2	1	0	0	1	1	1	2	3	6		3		#NULL!	3	2	#NULL!	#NULL!	4	0	0	0	1	0	0	0	0	0	1	4		33	3	10150
1	1	5				1	1	2	1		2	2	1	5	3	2	2	0	1	3	1	2	4	3	3		#NULL!		2	7	5	7	#NULL!	7	0	0	0	0	0	0	1	0	0	1	4		7	7	16979
1	3	3		Firesemaetat_PH		2	0	1	1		1	1	#NULL!	1	1	1	0	0	0	0	2	2	1	2	1		3		#NULL!	3	2	#NULL!	#NULL!	4	0	0	0	1	0	0	0	0	0	2	#NULL!		5	5	7071
1	4	2				2	0	2	1		2	2	5	7	3	2	4	0	1	5	1	1	2	3	7		2		#NULL!	2	1	#NULL!	#NULL!	8	0	0	0	0	0	0	0	1	0	2	#NULL!		18	1	9056
1	4	2				1	1	1	1		1	1	#NULL!	1	1	1	0	0	0	0	2	2	1	3	7		3		#NULL!	3	2	#NULL!	#NULL!	4	0	0	0	1	0	0	0	0	0	2	#NULL!		6	1	8705
1	4	2				2	0	1	1		1	1	#NULL!	1	1	1	0	0	0	0	2	2	1	3	4		2		#NULL!	2	1	#NULL!	#NULL!	1	1	0	0	0	0	0	0	0	0	2	#NULL!		8	4	4772
1	4	2				2	0	2	1		2	2	5	6	3	2	4	0	0	4	2	1	2	3	7		2		#NULL!	2	1	#NULL!	#NULL!	8	0	0	0	0	0	0	0	1	0	2	#NULL!		12	11	7071
1	4	2				2	0	3	1		2	2	5	5	3	2	3	0	0	3	1	1	2	3	4		2		#NULL!	2	1	#NULL!	#NULL!	1 4	1	0	0	1	0	0	0	0	0	2	#NULL!		26	20	8017
1	3	3		Firesemaetat_PH		1	1	3	1		2	2	1	7	3	2	2	0	0	2	1	1	2	3	4		3		#NULL!	3	2	#NULL!	#NULL!	7 4	0	0	0	1	0	0	1	0	0	1	2		20	5	8017
1	3	3		Firesemaetat_PH		2	0	2	1		2	2	3	4	2	1	2	0	0	2	2	2	1	2	8	HIT	2		#NULL!	2	1	#NULL!	#NULL!	9	0	0	0	0	0	0	0	0	1	1	1		10	7	5358
1	4	2				2	0	1	1		1	1	#NULL!	1	1	1	0	0	0	0	2	1	1	3	5		2		#NULL!	2	1	#NULL!	#NULL!	5	0	0	0	0	1	0	0	0	0	2	#NULL!		7	4	5358
1	5	1	Sideyto HP			2	0	2	1		1	1	#NULL!	2	1	1	1	0	0	1	2	2	1	3	7		2		#NULL!	2	1	#NULL!	#NULL!	8	0	0	0	0	0	0	0	1	0	2	#NULL!		16	10	9056
1	5	1	Beati may mesanu HP			2	0	2	1		2	2	5	6	3	2	3	0	0	3	1	2	1	2	7		2		#NULL!	2	1	#NULL!	#NULL!	8	0	0	0	0	0	0	0	1	0	2	#NULL!		18	6	9056
1	4	2				1	1	4	1		2	2	7	1	1	1	0	0	0	0	1	2	1	3	4		2		#NULL!	2	1	#NULL!	#NULL!	4	0	0	0	1	0	0	0	0	0	2	#NULL!		35	12	8017
1	2	4			Adwa_GH	2	0	1	1		1	1	#NULL!	5	3	2	0	1	0	1	1	1	3	3	2		3		#NULL!	3	2	#NULL!	#NULL!	4	0	0	0	1	0	0	0	0	0	2	#NULL!		4	4	8017
1	3	3		Wukro Maray PH		2	0	2	1		1	1	#NULL!	1	1	1	0	0	0	0	2	1	1	2	4		3		#NULL!	3	2	#NULL!	#NULL!	7	0	0	0	0	0	0	1	0	0	2	#NULL!		10	1	7071
1	3	3		Wukro Maray PH		1	1	2	1		1	1	#NULL!	1	1	1	0	0	0	0	2	1	1	3	4		3		#NULL!	3	2	#NULL!	#NULL!	7	0	0	0	0	0	0	1	0	0	1	10	Metron	5	3	7071
1	1	5				1	1	1	1		1	1	#NULL!	1	1	1	0	0	0	0	1	2	1	2	3		#NULL!		1	6	4	#NULL!	#NULL!	6	0	0	0	0	0	1	0	0	0	2	#NULL!		1	1	12600
1	4	2				2	0	1	1		1	1	#NULL!	1	1	1	0	0	0	0	2	2	1	3	8	Environmental Health	2		#NULL!	2	1	#NULL!	#NULL!	9	0	0	0	0	0	0	0	0	1	2	#NULL!		1	1	5000
1	4	2				2	0	1	1		2	2	3	4	2	1	2	0	0	2	1	2	1	3	4		2		#NULL!	2	1	#NULL!	#NULL!	4	0	0	0	1	0	0	0	0	0	2	#NULL!		8	5	6193
1	4	2				1	1	2	1		2	2	1	3	2	1	1	0	0	1	1	1	2	3	4		2		#NULL!	2	1	#NULL!	#NULL!	4	0	0	0	1	0	0	0	0	0	2	#NULL!		12	8	7377
1	4	2				2	0	2	1		2	2	5	4	2	1	2	0	0	2	1	2	1	3	4		3		#NULL!	3	2	#NULL!	#NULL!	4	0	0	0	1	0	0	0	0	0	2	#NULL!		10	5	7377
1	4	2				2	0	4	1		2	2	3	4	2	1	3	0	0	3	1	1	2	2	4		2		#NULL!	2	1	#NULL!	#NULL!	3	0	0	1	0	0	0	0	0	0	2	#NULL!		30	13	8017
1	3	3		Firesemaetat_PH		2	0	2	1		2	2	7	4	2	1	2	0	0	2	1	2	1	3	4		3		#NULL!	3	2	#NULL!	#NULL!	6	0	0	0	0	0	1	0	0	0	2	#NULL!		9	4	8017
1	3	3		Firesemaetat_PH		1	1	2	1		2	2	3	3	2	1	1	0	0	1	1	2	1	4	4		3		#NULL!	3	2	#NULL!	#NULL!	4	0	0	0	1	0	0	0	0	0	2	#NULL!		8	5	7071
1	3	3		Firesemaetat_PH		1	1	3	1		2	2	7	4	2	1	2	0	0	2	2	2	1	3	8	HMIS	3		#NULL!	3	2	#NULL!	#NULL!	9	0	0	0	0	0	0	0	0	1	2	#NULL!		15	6	8017
1	4	2				1	1	4	1		2	2	5	3	2	1	1	0	0	1	2	2	1	3	8	Environmental Health	2		#NULL!	2	1	#NULL!	#NULL!	9	0	0	0	0	0	0	0	0	1	2	#NULL!		19	6	7071
1	2	4			Adigrat_GH	1	1	2	1		2	2	1	5	3	2	3	0	0	3	1	2	4	3	3		#NULL!		2	7	5	3	#NULL!	7	0	0	0	0	0	0	1	0	0	2	#NULL!		13	6	16979
1	1	5				1	1	1	1		1	1	#NULL!	1	1	1	0	0	0	0	2	2	1	2	4		3		#NULL!	3	2	#NULL!	#NULL!	4	0	0	0	1	0	0	0	0	0	2	#NULL!		6	4	5358
1	3	3		Firesemaetat_PH		2	0	1	1		2	2	5	5	3	2	2	0	1	3	1	2	1	2	4		3		#NULL!	3	2	#NULL!	#NULL!	4	0	0	0	1	0	0	0	0	0	2	#NULL!		7	4	8017
1	4	2				2	0	1	1		1	1	#NULL!	1	1	1	0	0	0	0	2	2	1	2	6		3		#NULL!	3	2	#NULL!	#NULL!	4	0	0	0	1	0	0	0	0	0	2	#NULL!		5	5	8017
1	4	2				1	1	2	1		2	2	5	3	2	1	1	0	0	1	1	2	1	3	4		3		#NULL!	3	2	#NULL!	#NULL!	7	0	0	0	0	0	0	1	0	0	1	8		8	6	7071
1	4	2				2	0	2	1		2	2	5	4	2	1	2	0	0	2	1	2	1	2	5		2		#NULL!	2	1	#NULL!	#NULL!	5	0	0	0	0	1	0	0	0	0	2	#NULL!		9	7	6194
1	4	2				2	0	1	1		1	1	#NULL!	1	1	1	0	0	0	0	2	2	1	1	4		2		#NULL!	2	1	#NULL!	#NULL!	7	0	0	0	0	0	0	1	0	0	1	9		6	6	4100
1	1	5				2	0	3	1		3	3	#NULL!	6	3	2	3	0	0	3	1	1	2	3	4		3		#NULL!	3	2	#NULL!	#NULL!	3	0	0	1	0	0	0	0	0	0	2	#NULL!		20	8	9058
1	1	5				2	0	2	1		2	2	5	5	3	2	2	0	0	2	1	1	2	2	4		3		#NULL!	3	2	#NULL!	#NULL!	3	0	0	1	0	0	0	0	0	0	2	#NULL!		7	4	8018
1	1	5				2	0	2	1		2	2	5	4	2	1	2	0	0	2	1	2	1	3	4		3		#NULL!	3	2	#NULL!	#NULL!	3	0	0	1	0	0	0	0	0	0	2	#NULL!		7	5	8017
1	1	5				2	0	2	1		2	2	6	5	3	2	3	0	0	3	1	2	1	2	4		3		#NULL!	3	2	#NULL!	#NULL!	3	0	0	1	0	0	0	0	0	0	1	6		15	13	9056
1	1	5				2	0	3	1		3	3	#NULL!	2	1	1	0	0	0	0	1	2	1	3	4		3		#NULL!	3	2	#NULL!	#NULL!	3	0	0	1	0	0	0	0	0	0	2	#NULL!		14	7	9056
1	1	5				2	0	2	1		2	2	3	6	3	2	4	0	0	4	1	1	2	2	4		4		#NULL!	4	3	#NULL!	#NULL!	3	0	0	1	0	0	0	0	0	0	2	#NULL!		17	10	10150
1	1	5				2	0	2	1		2	2	3	6	3	2	3	0	0	3	1	1	2	2	4		3		#NULL!	3	2	#NULL!	#NULL!	3	0	0	1	0	0	0	0	0	0	2	#NULL!		10	10	9056
1	1	5				2	0	2	1		2	2	5	5	3	2	3	0	0	3	1	2	1	2	4		3		#NULL!	3	2	#NULL!	#NULL!	1	1	0	0	0	0	0	0	0	0	2	#NULL!		8	8	7071
1	1	5				2	0	2	1		3	3	#NULL!	2	1	1	1	0	0	1	2	2	1	3	4		3		#NULL!	3	2	#NULL!	#NULL!	1	1	0	0	0	0	0	0	0	0	2	#NULL!		7	4	8017
1	4	2				2	0	3	1		5	3	#NULL!	3	2	1	2	0	0	2	2	1	2	3	4		3		#NULL!	3	2	#NULL!	#NULL!	4	0	0	0	1	0	0	0	0	0	2	#NULL!		29	12	8617
1	4	2				2	0	3	1		2	2	3	6	3	2	4	0	0	4	1	2	3	2	4		2		#NULL!	2	1	#NULL!	#NULL!	4	0	0	0	1	0	0	0	0	0	2	#NULL!		23	8	8017
1	4	2				2	0	4	1		4	3	#NULL!	4	2	1	2	1	0	3	1	1	2	3	5		3		#NULL!	3	2	#NULL!	#NULL!	5	0	0	0	0	1	0	0	0	0	2	#NULL!		23	12	7057
1	1	5				1	1	3	3		2	2	5	4	2	1	2	0	0	2	1	2	1	2	1		4		#NULL!	4	3	#NULL!	#NULL!	9	0	0	0	0	0	0	0	0	1	2	#NULL!		16	2	9056
1	1	5				1	1	3	1		2	2	5	5	3	2	2	0	1	3	1	1	1	3	1		4		#NULL!	4	3	#NULL!	#NULL!	9	0	0	0	0	0	0	0	0	1	2	#NULL!		22	8	9056
1	1	5				2	0	2	1		2	2	3	4	2	1	2	0	0	2	1	2	3	2	1		3		#NULL!	3	2	#NULL!	#NULL!	5	0	0	0	0	1	0	0	0	0	2	#NULL!		8	5	9056
1	4	2				2	0	2	1		1	1	#NULL!	2	1	1	0	0	0	0	1	1	3	2	6		3		#NULL!	3	2	#NULL!	#NULL!	7 4	0	0	0	1	0	0	1	0	0	1	8		6	3	8017
1	4	2				2	0	1	1		1	1	#NULL!	7	3	2	1	0	0	1	1	1	3	3	5		3		#NULL!	3	2	#NULL!	#NULL!	5	0	0	0	0	1	0	0	0	0	2	#NULL!		4	3	7071
1	4	2				2	0	2	1		1	1	#NULL!	3	2	1	2	0	0	2	1	2	1	3	2		2		#NULL!	2	1	#NULL!	#NULL!	4 7	0	0	0	1	0	0	1	0	0	1	2		9	3	6163
1	4	2				1	1	2	1		1	1	#NULL!	1	1	1	0	0	0	0	2	2	1	2	6		4		#NULL!	4	3	#NULL!	#NULL!	8	0	0	0	0	0	0	0	1	0	1	2		10	4	9056
1	1	5				2	0	2	1		2	2	5	5	3	2	2	1	0	3	1	2	1	3	4		3		#NULL!	3	2	#NULL!	#NULL!	6	0	0	0	0	0	1	0	0	0	1	1		15	10	9056
1	1	5				2	0	1	1		2	2	5	3	2	1	1	0	0	1	1	2	1	3	4		3		#NULL!	3	2	#NULL!	#NULL!	6	0	0	0	0	0	1	0	0	0	2	#NULL!		9	6	8017
1	1	5				1	1	1	1		2	2	1	2	1	1	0	0	0	0	1	2	1	3	4		3		#NULL!	3	2	#NULL!	#NULL!	6	0	0	0	0	0	1	0	0	0	2	#NULL!		6	4	8000
1	1	5				1	1	2	1		1	1	#NULL!	3	2	1	0	1	1	2	1	1	2	2	5		3		#NULL!	3	2	#NULL!	#NULL!	5	0	0	0	0	1	0	0	0	0	2	#NULL!		12	7	9056
1	4	2				2	0	2	1		2	2	1	4	2	1	2	0	0	2	1	2	1	3	5		2		#NULL!	2	1	#NULL!	#NULL!	5	0	0	0	0	1	0	0	0	0	2	#NULL!		8	1	6061
1	1	5				2	0	2	1		2	2	6	5	3	2	2	0	0	2	2	1	2	2	4		3		#NULL!	3	2	#NULL!	#NULL!	6	0	0	0	0	0	1	0	0	0	2	#NULL!		7	4	8100
1	1	5				1	1	2	1		2	2	1	3	2	1	1	0	0	1	1	2	1	3	4		3		#NULL!	3	2	#NULL!	#NULL!	6	0	0	0	0	0	1	0	0	0	2	#NULL!		14	10	9056
1	1	5				2	0	2	1		2	2	5	4	2	1	2	0	0	2	1	2	1	2	4		3		#NULL!	3	2	#NULL!	#NULL!	3	0	0	1	0	0	0	0	0	0	2	#NULL!		10	10	9056
1	1	5				2	0	2	1		2	2	5	3	2	1	1	0	0	1	1	2	1	3	4		3		#NULL!	3	2	#NULL!	#NULL!	3	0	0	1	0	0	0	0	0	0	2	#NULL!		7	5	8161
1	1	5				2	0	2	1		2	2	5	3	2	1	1	0	0	1	1	1	1	2	4		3		#NULL!	3	2	#NULL!	#NULL!	3	0	0	1	0	0	0	0	0	0	2	#NULL!		13	7	9056
1	1	5				1	1	1	1		1	1	#NULL!	1	1	1	0	0	0	0	2	2	1	2	4		2		#NULL!	2	1	#NULL!	#NULL!	2	0	1	0	0	0	0	0	0	0	2	#NULL!		8	6	6100
1	1	5				2	0	2	1		2	2	5	4	2	1	2	0	0	2	1	2	1	2	4		3		#NULL!	3	2	#NULL!	#NULL!	6	0	0	0	0	0	1	0	0	0	2	#NULL!		6	4	8017
1	1	5				1	1	2	1		1	1	#NULL!	1	1	1	0	0	0	0	2	2	1	3	4		3		#NULL!	3	2	#NULL!	#NULL!	6	0	0	0	0	0	1	0	0	0	2	#NULL!		15	10	9056
1	1	5				2	0	2	1		2	2	5	4	2	1	2	0	0	2	1	2	1	3	4		3		#NULL!	3	2	#NULL!	#NULL!	6	0	0	0	0	0	1	0	0	0	2	#NULL!		10	10	9056
1	1	5				1	1	1	1		1	1	#NULL!	2	1	1	0	0	1	1	1	2	1	3	5		3		#NULL!	3	2	#NULL!	#NULL!	5	0	0	0	0	1	0	0	0	0	2	#NULL!		6	2	7071
1	1	5				2	0	1	1		1	1	#NULL!	6	3	2	0	1	1	2	1	2	3	2	5		3		#NULL!	3	2	#NULL!	#NULL!	5	0	0	0	0	1	0	0	0	0	2	#NULL!		5	2	7071
1	1	5				1	1	2	1		2	2	5	4	2	1	2	0	0	2	1	2	1	3	5		3		#NULL!	3	2	#NULL!	#NULL!	5	0	0	0	0	1	0	0	0	0	2	#NULL!		9	6	8017
1	1	5				2	0	1	1		1	1	#NULL!	1	1	1	0	0	0	0	2	2	3	3	4		3		#NULL!	3	2	#NULL!	#NULL!	1	1	0	0	0	0	0	0	0	0	2	#NULL!		5	2	7071
1	1	5				1	1	2	1		1	1	#NULL!	1	1	1	0	0	0	0	2	2	1	2	4		3		#NULL!	3	2	#NULL!	#NULL!	1	1	0	0	0	0	0	0	0	0	2	#NULL!		8	5	8017
1	1	5				2	0	1	1		2	2	5	6	3	2	3	0	0	3	1	2	3	2	4		3		#NULL!	3	2	#NULL!	#NULL!	6	0	0	0	0	0	1	0	0	0	2	#NULL!		5	3	7071
1	1	5				1	1	1	1		1	1	#NULL!	1	1	1	0	0	0	0	2	2	1	3	1		3		#NULL!	3	2	#NULL!	#NULL!	9	0	0	0	0	0	0	0	0	1	2	#NULL!		5	3	7071
1	1	5				2	0	2	1		2	2	3	8	3	2	3	2	2	7	1	2	1	3	4		3		#NULL!	3	2	#NULL!	#NULL!	9	0	0	0	0	0	0	0	0	1	1	1		10	10	9056
1	1	5				1	1	2	1		1	1	#NULL!	4	2	1	2	1	0	3	1	2	1	3	4		3		#NULL!	3	2	#NULL!	#NULL!	3 9	0	0	1	0	0	0	0	0	1	2	#NULL!		8	7	6000
1	1	5				2	0	4	1		2	2	7	3	2	1	0	0	1	1	1	1	2	2	4		3		#NULL!	3	2	#NULL!	#NULL!	9	0	0	0	0	0	0	0	0	1	2	#NULL!		22	15	9056
1	1	5				2	0	2	1		1	1	#NULL!	3	2	1	0	0	0	0	2	1	2	2	4		3		#NULL!	3	2	#NULL!	#NULL!	3	0	0	1	0	0	0	0	0	0	2	#NULL!		7	5	8017
1	1	5				2	0	2	3		3	3	#NULL!	3	2	1	1	0	0	1	1	1	2	2	4		3		#NULL!	3	2	#NULL!	#NULL!	3	0	0	1	0	0	0	0	0	0	2	#NULL!		7	4	8017
1	1	5				2	0	2	1		1	1	#NULL!	2	1	1	1	0	0	1	1	2	1	4	4		3		#NULL!	3	2	#NULL!	#NULL!	3	0	0	1	0	0	0	0	0	0	2	#NULL!		8	8	8017
1	1	5				2	0	3	1		1	1	#NULL!	3	2	1	0	0	0	0	1	1	2	2	4		3		#NULL!	3	2	#NULL!	#NULL!	3	0	0	1	0	0	0	0	0	0	2	#NULL!		25	8	9056
1	1	5				2	0	2	1		2	2	5	4	2	1	2	0	0	2	1	1	2	2	4		3		#NULL!	3	2	#NULL!	#NULL!	3	0	0	1	0	0	0	0	0	0	2	#NULL!		10	10	9056
1	1	5				2	0	1	2		1	1	#NULL!	5	3	2	1	1	0	2	1	2	1	2	4		3		#NULL!	3	2	#NULL!	#NULL!	3	0	0	1	0	0	0	0	0	0	2	#NULL!		7	4	7071
1	4	2				2	0	1	1		1	1	#NULL!	2	1	1	0	1	0	1	1	1	2	2	4		3		#NULL!	3	2	#NULL!	#NULL!	4	0	0	0	1	0	0	0	0	0	1	1		5	4	6193
1	3	3		Lekatit11_PH		2	0	1	1		2	2	5	4	2	1	2	0	0	2	1	2	1	3	5		3		#NULL!	3	2	#NULL!	#NULL!	5	0	0	0	0	1	0	0	0	0	2	#NULL!		7	5	5800
1	4	2				1	1	2	1		1	1	#NULL!	1	1	1	0	0	0	0	1	2	1	3	6		3		#NULL!	3	2	#NULL!	#NULL!	4	0	0	0	1	0	0	0	0	0	1	7		5	4	8017
1	3	3		Lekatit11_PH		2	0	1	1		1	1	#NULL!	1	1	1	0	0	0	0	1	2	1	3	4		3		#NULL!	3	2	#NULL!	#NULL!	2	0	1	0	0	0	0	0	0	0	2	#NULL!		5	5	7071
1	3	3		Lekatit11_PH		2	0	2	1		2	2	6	7	3	2	3	0	0	3	1	2	1	3	5		3		#NULL!	3	2	#NULL!	#NULL!	3	0	0	1	0	0	0	0	0	0	2	#NULL!		9	5	8100
1	1	5				1	1	2	1		2	2	5	3	2	1	1	0	0	1	1	2	1	2	1		4		#NULL!	4	3	#NULL!	#NULL!	9	0	0	0	0	0	0	0	0	1	2	#NULL!		11	6	10400
1	1	5				1	1	2	1		2	2	5	4	2	1	2	0	0	2	1	2	1	4	2		3		#NULL!	3	2	#NULL!	#NULL!	3	0	0	1	0	0	0	0	0	0	1	1		11	11	10150
1	1	5				1	1	2	1		2	2	1	5	3	2	2	0	1	3	1	2	1	3	1		4		#NULL!	4	3	#NULL!	#NULL!	9	0	0	0	0	0	0	0	0	1	2	#NULL!		13	8	10150
1	1	5				2	0	2	1		2	2	5	4	2	1	2	0	0	2	1	2	3	4	2		3		#NULL!	3	2	#NULL!	#NULL!	9	0	0	0	0	0	0	0	0	1	2	#NULL!		9	9	9056
1	1	5				2	0	2	1		1	1	#NULL!	5	3	2	2	1	1	4	1	1	3	2	2		4		#NULL!	4	3	#NULL!	#NULL!	4	0	0	0	1	0	0	0	0	0	1	1		5	5	8056
1	1	5				1	1	2	1		1	1	#NULL!	2	1	1	0	0	1	1	1	2	1	3	1		3		#NULL!	3	2	#NULL!	#NULL!	9	0	0	0	0	0	0	0	0	1	2	#NULL!		5	2	7071
1	1	5				1	1	3	1		2	2	5	4	2	1	2	0	0	2	1	1	2	3	4		3		#NULL!	3	2	#NULL!	#NULL!	3	0	0	1	0	0	0	0	0	0	2	#NULL!		16	9	9056
1	1	5				2	0	2	1		1	1	#NULL!	1	1	1	0	0	0	0	2	2	1	3	4		3		#NULL!	3	2	#NULL!	#NULL!	3	0	0	1	0	0	0	0	0	0	2	#NULL!		8	5	8017
1	1	5				2	0	1	1		1	1	#NULL!	7	3	2	0	1	0	1	1	2	3	2	4		3		#NULL!	3	2	#NULL!	#NULL!	3	0	0	1	0	0	0	0	0	0	2	#NULL!		6	4	7071
1	1	5				1	1	2	2		2	2	5	2	1	1	0	0	0	0	1	2	1	3	4		3		#NULL!	3	2	#NULL!	#NULL!	3	0	0	1	0	0	0	0	0	0	2	#NULL!		12	2	9056
1	1	5				2	0	1	1		2	2	5	3	2	1	1	0	1	2	1	2	1	2	4		2		#NULL!	2	1	#NULL!	#NULL!	2	0	1	0	0	0	0	0	0	0	2	#NULL!		8	6	5300
1	1	5				2	0	1	1		1	1	#NULL!	1	1	1	0	0	0	0	2	2	1	2	4		2		#NULL!	2	1	#NULL!	#NULL!	2	0	1	0	0	0	0	0	0	0	2	#NULL!		4	4	5300
1	1	5				2	0	1	1		2	2	5	3	2	1	1	1	0	2	1	2	1	2	4		3		#NULL!	3	2	#NULL!	#NULL!	2	0	1	0	0	0	0	0	0	0	2	#NULL!		6	4	7071
1	1	5				2	0	1	1		1	1	#NULL!	1	1	1	0	0	0	0	2	2	3	2	4		3		#NULL!	3	2	#NULL!	#NULL!	2	0	1	0	0	0	0	0	0	0	2	#NULL!		6	6	5358
1	1	5				2	0	1	1		2	2	5	4	2	1	2	0	0	2	1	2	1	2	4		3		#NULL!	3	2	#NULL!	#NULL!	2	0	1	0	0	0	0	0	0	0	2	#NULL!		6	4	7071
1	1	5				2	0	1	1		2	2	5	4	2	1	2	0	0	2	1	2	1	2	4		3		#NULL!	3	2	#NULL!	#NULL!	2	0	1	0	0	0	0	0	0	0	2	#NULL!		6	4	7071
1	3	3		Lekatit11_PH		1	1	1	1		1	1	#NULL!	1	1	1	0	0	0	0	1	2	1	3	4		3		#NULL!	3	2	#NULL!	#NULL!	4	0	0	0	1	0	0	0	0	0	2	#NULL!		5	4	7100
1	3	3		Lekatit11_PH		2	0	4	1		2	2	7	5	3	2	0	0	1	1	1	1	2	3	4		3		#NULL!	3	2	#NULL!	#NULL!	4	0	0	0	1	0	0	0	0	0	2	#NULL!		34	4	10150
1	3	3		Lekatit11_PH		2	0	2	1		1	1	#NULL!	1	1	1	0	0	0	0	1	2	1	3	2		3		#NULL!	3	2	#NULL!	#NULL!	4	0	0	0	1	0	0	0	0	0	2	#NULL!		6	3	8017
1	1	5				2	0	2	1		2	2	5	3	2	1	1	0	0	1	1	2	1	3	4		3		#NULL!	3	2	#NULL!	#NULL!	6	0	0	0	0	0	1	0	0	0	2	#NULL!		10	5	9056
1	1	5				2	0	2	1		1	1	#NULL!	3	2	1	1	0	0	1	1	2	3	3	4		3		#NULL!	3	2	#NULL!	#NULL!	6	0	0	0	0	0	1	0	0	0	2	#NULL!		10	6	7071
1	1	5				2	0	1	1		2	2	6	3	2	1	1	0	0	1	1	2	1	2	4		3		#NULL!	3	2	#NULL!	#NULL!	6	0	0	0	0	0	1	0	0	0	2	#NULL!		8	8	8017
1	1	5				2	0	1	1		3	3	#NULL!	2	1	1	1	0	0	1	1	2	1	2	4		3		#NULL!	3	2	#NULL!	#NULL!	6	0	0	0	0	0	1	0	0	0	2	#NULL!		8	4	8017
1	1	5				1	1	2	1		1	1	#NULL!	3	2	1	1	0	0	1	1	2	1	3	4		3		#NULL!	3	2	#NULL!	#NULL!	3	0	0	1	0	0	0	0	0	0	2	#NULL!		6	4	7071
1	1	5				2	0	3	1		3	3	#NULL!	5	3	2	3	0	1	4	2	1	2	3	4		3		#NULL!	3	2	#NULL!	#NULL!	9	0	0	0	0	0	0	0	0	1	2	#NULL!		19	16	9058
1	1	5				2	0	2	1		2	2	6	3	2	1	0	0	0	0	1	1	2	2	4		4		#NULL!	4	3	#NULL!	#NULL!	9	0	0	0	0	0	0	0	0	1	1	2		15	10	11305
1	4	2				2	0	3	1		3	3	#NULL!	2	1	1	0	0	0	0	1	2	1	3	4		2		#NULL!	2	1	#NULL!	#NULL!	5	0	0	0	0	1	0	0	0	0	2	#NULL!		25	6	8017
1	1	5				2	0	1	1		1	1	#NULL!	2	1	1	1	0	0	1	2	2	1	3	4		3		#NULL!	3	2	#NULL!	#NULL!	1	1	0	0	0	0	0	0	0	0	2	#NULL!		7	2	8017
1	2	4			Adigrat_GH	1	1	2	1		2	2	5	4	2	1	2	0	0	2	1	1	1	3	6		4		#NULL!	4	3	#NULL!	#NULL!	9	0	0	0	0	0	0	0	0	1	1	10	Halafi department HMIS	10	5	7000
1	1	5				1	1	2	1		2	2	5	4	2	1	2	0	0	2	1	2	4	2	3		#NULL!		2	7	5	4	#NULL!	4	0	0	0	1	0	0	0	0	0	1	8		8	8	16972
1	1	5				2	0	1	1		2	2	5	5	3	2	3	0	0	3	1	1	1	2	2		2		#NULL!	2	1	#NULL!	#NULL!	3	0	0	1	0	0	0	0	0	0	2	#NULL!		8	6	4776
1	1	5				2	0	1	1		2	2	3	2	1	1	0	0	0	0	1	2	1	3	4		2		#NULL!	2	1	#NULL!	#NULL!	2	0	1	0	0	0	0	0	0	0	2	#NULL!		4	4	4679
1	1	5				1	1	2	1		1	1	#NULL!	1	1	1	0	0	0	0	1	2	1	3	8	Aneshtetist	3		#NULL!	3	2	#NULL!	#NULL!	2	0	1	0	0	0	0	0	0	0	2	#NULL!		5	5	10150
1	2	4			Adigrat_GH	1	1	4	1		2	2	1	9	3	2	2	0	0	2	1	1	2	3	4		2		#NULL!	2	1	#NULL!	#NULL!	4	0	0	0	1	0	0	0	0	0	2	#NULL!		34	24	7051
1	1	5				2	0	2	1		1	1	#NULL!	5	3	2	2	0	0	2	1	1	2	2	4		3		#NULL!	3	2	#NULL!	#NULL!	6	0	0	0	0	0	1	0	0	0	2	#NULL!		11	9	8017
1	1	5				1	1	1	1		1	1	#NULL!	1	1	1	0	0	0	0	2	2	1	3	1		2		#NULL!	2	1	#NULL!	#NULL!	4	0	0	0	1	0	0	0	0	0	2	#NULL!		3	3	5356
1	1	5				2	0	2	1		2	2	5	5	3	2	2	0	0	2	1	1	2	2	1		4		#NULL!	4	3	#NULL!	#NULL!	4	0	0	0	1	0	0	0	0	0	2	#NULL!		11	5	9600
1	1	5				2	0	1	1		1	1	#NULL!	7	3	2	2	1	3	6	1	2	3	3	2		3		#NULL!	3	2	#NULL!	#NULL!	2	0	1	0	0	0	0	0	0	0	1	1		5	5	8056
1	1	5				2	0	2	1		2	2	5	4	2	1	2	0	0	2	2	1	2	2	2		3		#NULL!	3	2	#NULL!	#NULL!	4	0	0	0	1	0	0	0	0	0	2	#NULL!		11	10	10056
1	1	5				2	0	2	1		2	2	5	5	3	2	3	0	0	3	1	2	1	2	4		3		#NULL!	3	2	#NULL!	#NULL!	4 9	0	0	0	1	0	0	0	0	1	2	#NULL!		10	8	8017
1	1	5				2	0	2	1		2	2	5	4	2	1	2	0	1	3	1	1	2	2	4		4		#NULL!	4	3	#NULL!	#NULL!	4	0	0	0	1	0	0	0	0	0	1	2		13	13	1052
1	1	5				2	0	3	1		2	2	5	2	1	1	0	0	1	1	2	2	1	3	4		3		#NULL!	3	2	#NULL!	#NULL!	4 9	0	0	0	1	0	0	0	0	1	2	#NULL!		18	15	9056
1	3	3		Lekatit11_PH		2	0	2	1		2	2	5	4	2	1	2	0	0	2	2	2	1	2	4		3		#NULL!	3	2	#NULL!	#NULL!	3	0	0	1	0	0	0	0	0	0	2	#NULL!		11	1	9056
1	3	3		Lekatit11_PH		2	0	1	1		2	2	5	3	2	1	1	0	0	1	1	1	2	2	4		3		#NULL!	3	2	#NULL!	#NULL!	4	0	0	0	1	0	0	0	0	0	2	#NULL!		4	1	4700
1	3	3		Lekatit11_PH		2	0	2	1		1	1	#NULL!	1	1	1	0	0	0	0	1	2	1	3	5		3		#NULL!	3	2	#NULL!	#NULL!	4	0	0	0	1	0	0	0	0	0	1	6		8	3	9056
1	1	5				2	0	1	1		1	1	#NULL!	1	1	1	0	0	0	0	2	2	1	3	4		3		#NULL!	3	2	#NULL!	#NULL!	3	0	0	1	0	0	0	0	0	0	2	#NULL!		8	8	9056
1	1	5				2	0	2	1		2	2	5	6	3	2	4	0	0	4	1	2	3	4	4		3		#NULL!	3	2	#NULL!	#NULL!	3	0	0	1	0	0	0	0	0	0	2	#NULL!		11	5	9056
1	1	5				2	0	1	1		1	1	#NULL!	1	1	1	0	0	0	0	2	2	1	3	3		#NULL!		2	7	5	4	#NULL!	6	0	0	0	0	0	1	0	0	0	2	#NULL!		5	5	16000
1	3	3		Lekatit11_PH		2	0	2	1		2	2	6	6	3	2	2	0	0	2	1	1	3	3	3		#NULL!		1	6	4	#NULL!	#NULL!	4	0	0	0	1	0	0	0	0	0	1	7		5	2	10026
1	3	3		Lekatit11_PH		2	0	1	1		1	1	#NULL!	6	3	2	1	1	0	2	1	1	3	3	2		3		#NULL!	3	2	#NULL!	#NULL!	4	0	0	0	1	0	0	0	0	0	2	#NULL!		4	4	8017
1	1	5				2	0	1	1		2	2	5	2	1	1	0	0	0	0	2	2	1	2	5		3		#NULL!	3	2	#NULL!	#NULL!	5	0	0	0	0	1	0	0	0	0	2	#NULL!		7	5	8017
1	1	5				2	0	1	1		2	2	5	2	1	1	0	0	0	0	1	2	1	2	5		3		#NULL!	3	2	#NULL!	#NULL!	5	0	0	0	0	1	0	0	0	0	2	#NULL!		5	3	8017
1	1	5				1	1	1	1		2	2	5	4	2	1	2	0	0	2	2	2	1	2	3		#NULL!		1	6	4	#NULL!	#NULL!	4	0	0	0	1	0	0	0	0	0	2	#NULL!		3	1	12576
1	1	5				1	1	2	1		1	1	#NULL!	1	1	1	0	0	0	0	2	2	1	3	3		#NULL!		1	6	4	#NULL!	#NULL!	4	0	0	0	1	0	0	0	0	0	2	#NULL!		3	1	12579
1	1	5				1	1	2	1		1	1	#NULL!	1	1	1	0	0	0	0	2	2	1	3	5		3		#NULL!	3	2	#NULL!	#NULL!	5	0	0	0	0	1	0	0	0	0	2	#NULL!		7	3	8017
1	2	4			Adigrat_GH	2	0	1	1		2	2	6	4	2	1	2	0	0	2	2	2	1	3	1		2		#NULL!	2	1	#NULL!	#NULL!	4	0	0	0	1	0	0	0	0	0	2	#NULL!		4	4	5397
1	2	4			Adigrat_GH	1	1	2	1		2	2	5	4	2	1	2	0	0	2	1	2	1	2	1		4		#NULL!	4	3	#NULL!	#NULL!	1	1	0	0	0	0	0	0	0	0	2	#NULL!		8	3	12376
1	2	4			Adigrat_GH	1	1	2	1		2	2	5	3	2	1	1	0	0	1	1	2	1	2	4		3		#NULL!	3	2	#NULL!	#NULL!	1	1	0	0	0	0	0	0	0	0	1	9		9	6	8017
1	2	4			Adigrat_GH	1	1	2	1		2	2	5	4	2	1	2	0	0	2	1	2	1	3	8	Physiotherapist	3		#NULL!	3	2	#NULL!	#NULL!	4	0	0	0	1	0	0	0	0	0	1	1		12	12	9056
1	4	2				2	0	1	1		2	2	6	3	2	1	1	0	0	1	2	2	1	2	6		3		#NULL!	3	2	#NULL!	#NULL!	4	0	0	0	1	0	0	0	0	0	2	#NULL!		4	4	5945
1	4	2				2	0	2	1		2	2	5	4	2	1	2	0	0	2	1	2	1	2	7		2		#NULL!	2	1	#NULL!	#NULL!	8	0	0	0	0	0	0	0	1	0	2	#NULL!		14	14	817
1	4	2				2	0	1	1		2	2	3	5	3	2	2	1	0	3	1	2	1	2	4		2		#NULL!	2	1	#NULL!	#NULL!	4	0	0	0	1	0	0	0	0	0	2	#NULL!		3	3	4609
1	4	2				2	0	1	1		1	1	#NULL!	2	1	1	0	0	0	0	1	2	1	2	2		2		#NULL!	2	1	#NULL!	#NULL!	9	0	0	0	0	0	0	0	0	1	1	10	Pharmacy stor	7	4	6193
1	4	2				1	1	3	1		2	2	1	5	3	2	3	0	0	3	1	2	1	3	8	HIT	2		#NULL!	2	1	#NULL!	#NULL!	9	0	0	0	0	0	0	0	0	1	2	#NULL!		10	5	6193
1	3	3		Freweyni_PH		2	0	1	1		1	1	#NULL!	1	1	1	0	0	0	0	1	2	1	2	5		3		#NULL!	3	2	#NULL!	#NULL!	5	0	0	0	0	1	0	0	0	0	2	#NULL!		4	4	7071
1	4	2				1	1	1	1		1	1	#NULL!	2	1	1	0	0	1	1	1	2	3	3	4		2		#NULL!	2	1	#NULL!	#NULL!	7	0	0	0	0	0	0	1	0	0	1	10	Nutrition focal	5	3	4250
1	4	2				1	1	3	1		2	2	1	5	3	2	2	0	0	2	2	1	2	3	4		3		#NULL!	3	2	#NULL!	#NULL!	7	0	0	0	0	0	0	1	0	0	2	#NULL!		25	11	5918
1	4	2				1	1	2	1		2	2	1	5	3	2	3	0	0	3	2	2	3	3	2		2		#NULL!	2	1	#NULL!	#NULL!	9	0	0	0	0	0	0	0	0	1	2	#NULL!		3	3	3600
1	3	3		Freweyni_PH		2	0	1	1		2	2	5	3	2	1	1	0	0	1	1	2	1	2	5		3		#NULL!	3	2	#NULL!	#NULL!	5	0	0	0	0	1	0	0	0	0	2	#NULL!		3	3	7071
1	3	3		Freweyni_PH		2	0	2	2		2	2	5	5	3	2	2	0	1	3	2	2	1	2	4		2		#NULL!	2	1	#NULL!	#NULL!	6	0	0	0	0	0	1	0	0	0	2	#NULL!		6	5	5358
1	1	5				1	1	4	1		2	2	6	8	3	2	3	0	0	3	1	1	2	3	4		3		#NULL!	3	2	#NULL!	#NULL!	2	0	1	0	0	0	0	0	0	0	1	6		30	8	8300
1	3	3		Samre_PH		2	0	1	1		1	1	#NULL!	1	1	1	0	0	0	0	2	2	1	2	4		3		#NULL!	3	2	#NULL!	#NULL!	2	0	1	0	0	0	0	0	0	0	2	#NULL!		4	4	7071
1	3	3		Samre_PH		1	1	2	1		2	2	3	5	3	2	3	0	0	3	1	1	2	2	1		2		#NULL!	2	1	#NULL!	#NULL!	9	0	0	0	0	0	0	0	0	1	2	#NULL!		6	4	5500
1	3	3		Samre_PH		2	0	2	1		1	1	#NULL!	1	1	1	0	0	0	0	2	2	1	2	4		3		#NULL!	3	2	#NULL!	#NULL!	1	1	0	0	0	0	0	0	0	0	1	8		10	3	7071
1	3	3		Mekoni_PH		1	1	2	1		1	1	#NULL!	3	2	1	1	0	0	1	1	2	1	3	2		3		#NULL!	3	2	#NULL!	#NULL!	9	0	0	0	0	0	0	0	0	1	2	#NULL!		7	7	8017
1	3	3		Mekoni_PH		1	1	2	1		2	2	5	4	2	1	1	1	0	2	1	2	1	3	1		2		#NULL!	2	1	#NULL!	#NULL!	9	0	0	0	0	0	0	0	0	1	2	#NULL!		10	3	7071
1	3	3		Mekoni_PH		2	0	1	1		1	1	#NULL!	1	1	1	0	0	0	0	2	2	1	3	4		3		#NULL!	3	2	#NULL!	#NULL!	9	0	0	0	0	0	0	0	0	1	2	#NULL!		3	3	7071
1	3	3		Freweyni_PH		2	0	1	1		1	1	#NULL!	1	1	1	0	0	0	0	2	2	1	4	4		2		#NULL!	2	1	#NULL!	#NULL!	2	0	1	0	0	0	0	0	0	0	1	1		7	7	6193
1	3	3		Freweyni_PH		2	0	2	1		2	2	5	4	2	1	2	0	0	2	1	2	1	2	2		2		#NULL!	2	1	#NULL!	#NULL!	9	0	0	0	0	0	0	0	0	1	2	#NULL!		8	5	6191
1	3	3		Samre_PH		2	0	1	1		1	1	#NULL!	1	1	1	0	0	0	0	2	2	1	3	4		3		#NULL!	3	2	#NULL!	#NULL!	1	1	0	0	0	0	0	0	0	0	2	#NULL!		4	3	7071
1	3	3		Samre_PH		1	1	1	1		1	1	#NULL!	1	1	1	0	0	0	0	2	2	1	3	8	Aneshtetist	3		#NULL!	3	2	#NULL!	#NULL!	2	0	1	0	0	0	0	0	0	0	2	#NULL!		4	4	8017
1	3	3		Samre_PH		2	0	1	1		1	1	#NULL!	1	1	1	0	0	0	0	2	2	1	4	5		3		#NULL!	3	2	#NULL!	#NULL!	5	0	0	0	0	1	0	0	0	0	2	#NULL!		3	3	7071
1	3	3		Samre_PH		1	1	2	1		2	2	5	3	2	1	1	0	0	1	1	2	1	2	5		3		#NULL!	3	2	#NULL!	#NULL!	5	0	0	0	0	1	0	0	0	0	2	#NULL!		10	5	8017
1	3	3		Samre_PH		2	0	2	1		2	2	5	4	2	1	2	0	0	2	1	1	2	2	2		2		#NULL!	2	1	#NULL!	#NULL!	7	0	0	0	0	0	0	1	0	0	1	1		10	10	7071
1	3	3		Samre_PH		2	0	1	1		2	2	5	3	2	1	1	0	0	1	1	2	1	2	8	Environmental Health	3		#NULL!	3	2	#NULL!	#NULL!	7	0	0	0	0	0	0	1	0	0	1	1		4	4	6168
1	3	3		Semema_PH		2	0	1	1		2	2	6	3	2	1	1	0	0	1	1	1	1	2	8	HIT	2		#NULL!	2	1	#NULL!	#NULL!	9	0	0	0	0	0	0	0	0	1	1	1		10	10	5353
1	3	3		Semema_PH		1	1	1	1		1	1	#NULL!	1	1	1	0	0	0	0	2	1	1	3	3		#NULL!		1	6	4	#NULL!	#NULL!	4	0	0	0	1	0	0	0	0	0	1	1		4	4	10150
1	3	3		Semema_PH		2	0	1	1		2	2	6	4	2	1	2	0	0	2	2	1	1	3	4		3		#NULL!	3	2	#NULL!	#NULL!	1	1	0	0	0	0	0	0	0	0	2	#NULL!		3	3	7071
1	3	3		Semema_PH		1	1	2	1		2	2	1	3	2	1	0	0	1	1	2	2	1	3	4		3		#NULL!	3	2	#NULL!	#NULL!	3	0	0	1	0	0	0	0	0	0	1	2		6	4	7071
1	4	2				2	0	1	1		1	1	#NULL!	1	1	1	0	0	0	0	2	2	1	2	4		2		#NULL!	2	1	#NULL!	#NULL!	4	0	0	0	1	0	0	0	0	0	2	#NULL!		4	4	5300
1	4	2				2	0	3	1		3	3	#NULL!	4	2	1	1	0	0	1	1	1	2	2	4		2		#NULL!	2	1	#NULL!	#NULL!	4	0	0	0	1	0	0	0	0	0	1	10	Vice head	18	8	8017
1	4	2				1	1	2	1		2	2	5	4	2	1	2	0	0	2	1	2	1	2	4		3		#NULL!	3	2	#NULL!	#NULL!	4 3	0	0	1	1	0	0	0	0	0	2	#NULL!		9	7	8017
1	5	1	Didba Health post			2	0	3	1		3	3	#NULL!	3	2	1	1	0	0	1	1	2	1	2	7		2		#NULL!	2	1	#NULL!	#NULL!	8	0	0	0	0	0	0	0	1	0	1	10	Methababerti tumur tina	22	6	9085
1	1	5				1	1	3	1		2	2	5	5	3	2	3	0	0	3	1	1	2	2	8	Aneshtetist	3		#NULL!	3	2	#NULL!	#NULL!	2	0	1	0	0	0	0	0	0	0	2	#NULL!		24	8	10150
1	2	4			Mekelle_GH	1	1	2	1		2	2	5	3	2	1	1	0	0	1	1	2	1	3	3		#NULL!		1	6	4	#NULL!	#NULL!	4	0	0	0	1	0	0	0	0	0	2	#NULL!		4	3	9056
1	2	4			Suhul_GH	1	1	1	1		1	1	#NULL!	1	1	1	0	0	0	0	1	2	3	2	8	Aneshtetist	3		#NULL!	3	2	#NULL!	#NULL!	2	0	1	0	0	0	0	0	0	0	2	#NULL!		1	1	7071
1	4	2				1	1	2	1		2	2	2	3	2	1	1	0	0	1	1	1	1	3	5		2		#NULL!	2	1	#NULL!	#NULL!	5 1	1	0	0	0	1	0	0	0	0	2	#NULL!		6	5	6193
1	4	2				2	0	2	1		1	1	#NULL!	1	1	1	0	0	0	0	2	2	1	3	4		2		#NULL!	2	1	#NULL!	#NULL!	4 7 1	1	0	0	1	0	0	1	0	0	2	#NULL!		9	5	6138
1	3	3		Mekoni_PH		1	1	1	1		1	1	#NULL!	1	1	1	0	0	0	0	2	1	1	2	4		2		#NULL!	2	1	#NULL!	#NULL!	7	0	0	0	0	0	0	1	0	0	2	#NULL!		5	2	5358
1	3	3		Mekoni_PH		1	1	2	1		2	2	5	5	3	2	3	0	1	4	1	1	1	3	1		3		#NULL!	3	2	#NULL!	#NULL!	9	0	0	0	0	0	0	0	0	1	1	7		3	0	7071
1	3	3		Mekoni_PH		1	1	2	1		2	2	5	4	2	1	2	0	0	2	1	1	1	3	4		2		#NULL!	2	1	#NULL!	#NULL!	4	0	0	0	1	0	0	0	0	0	1	7		5	2	5200
1	2	4			Adwa_GH	1	1	2	1		2	2	5	4	2	1	2	0	0	2	1	2	1	2	3		#NULL!		1	6	4	#NULL!	#NULL!	1	1	0	0	0	0	0	0	0	0	2	#NULL!		5	5	10150
1	1	5				1	1	2	2		2	2	5	4	2	1	2	0	0	2	1	2	3	3	4		3		#NULL!	3	2	#NULL!	#NULL!	3	0	0	1	0	0	0	0	0	0	2	#NULL!		14	2	7071
1	1	5				1	1	2	5	Atheist	1	1	#NULL!	1	1	1	0	0	0	0	2	2	4	3	3		#NULL!		2	7	5	10	#NULL!	3 4	0	0	1	1	0	0	0	0	0	2	#NULL!		4	4	15396
1	1	5				2	0	1	1		1	1	#NULL!	6	3	2	0	1	0	1	1	2	3	2	4		3		#NULL!	3	2	#NULL!	#NULL!	3	0	0	1	0	0	0	0	0	0	2	#NULL!		6	4	8017
1	1	5				2	0	1	1		1	1	#NULL!	5	3	2	1	0	0	1	1	2	3	2	4		2		#NULL!	2	1	#NULL!	#NULL!	3	0	0	1	0	0	0	0	0	0	2	#NULL!		4	4	5371
1	1	5				2	0	1	1		2	2	5	5	3	2	3	0	0	3	1	1	2	2	1		3		#NULL!	3	2	#NULL!	#NULL!	9	0	0	0	0	0	0	0	0	1	2	#NULL!		6	3	5400
1	1	5				2	0	2	1		2	2	5	4	2	1	2	0	0	2	2	2	1	2	1		2		#NULL!	2	1	#NULL!	#NULL!	9	0	0	0	0	0	0	0	0	1	2	#NULL!		7	4	5300
1	1	5				2	0	2	2		2	2	3	5	3	2	3	0	0	3	1	2	3	2	2		3		#NULL!	3	2	#NULL!	#NULL!	4	0	0	0	1	0	0	0	0	0	2	#NULL!		7	5	9056
1	1	5				2	0	2	1		2	2	5	6	3	2	4	0	0	4	1	1	2	2	1		3		#NULL!	3	2	#NULL!	#NULL!	9	0	0	0	0	0	0	0	0	1	2	#NULL!		16	10	10056
1	1	5				1	1	2	1		2	2	5	4	2	1	2	0	0	2	1	2	1	2	1		3		#NULL!	3	2	#NULL!	#NULL!	9	0	0	0	0	0	0	0	0	1	2	#NULL!		8	6	8100
1	3	3		Lekatit11_PH		1	1	2	1		1	1	#NULL!	3	2	1	0	0	0	0	1	2	3	3	3		#NULL!		1	6	4	#NULL!	#NULL!	7	0	0	0	0	0	0	1	0	0	1	8		3	2	9056
1	3	3		Lekatit11_PH		2	0	1	1		2	2	5	3	2	1	1	0	0	1	2	2	4	2	4		3		#NULL!	3	2	#NULL!	#NULL!	4	0	0	0	1	0	0	0	0	0	2	#NULL!		4	1	7071
1	3	3		Mekoni_PH		2	0	2	1		2	2	5	3	2	1	1	0	0	1	1	2	1	3	4		2		#NULL!	2	1	#NULL!	#NULL!	1	1	0	0	0	0	0	0	0	0	2	#NULL!		6	3	5358
1	3	3		Mekoni_PH		2	0	3	1		2	2	3	5	3	2	2	0	0	2	1	1	2	2	4		2		#NULL!	2	1	#NULL!	#NULL!	4	0	0	0	1	0	0	0	0	0	2	#NULL!		10	5	7071
1	3	3		Mekoni_PH		1	1	2	1		2	2	3	5	3	2	2	0	0	2	1	2	1	2	8	Psychiatrist	3		#NULL!	3	2	#NULL!	#NULL!	9	0	0	0	0	0	0	0	0	1	2	#NULL!		4	4	8017
1	3	3		Mekoni_PH		2	0	1	1		1	1	#NULL!	1	1	1	0	0	0	0	2	2	1	3	6		3		#NULL!	3	2	#NULL!	#NULL!	4	0	0	0	1	0	0	0	0	0	2	#NULL!		5	4	8017
1	3	3		Mekoni_PH		1	1	1	1		1	1	#NULL!	1	1	1	0	0	0	0	2	2	1	3	4		2		#NULL!	2	1	#NULL!	#NULL!	3	0	0	1	0	0	0	0	0	0	2	#NULL!		7	3	5358
1	3	3		Mekoni_PH		1	1	1	1		1	1	#NULL!	1	1	1	0	0	0	0	2	1	1	3	1		3		#NULL!	3	2	#NULL!	#NULL!	9	0	0	0	0	0	0	0	0	1	2	#NULL!		3	3	7071
1	4	2				2	0	1	1		2	2	5	5	3	2	3	0	0	3	1	2	3	3	5		2		#NULL!	2	1	#NULL!	#NULL!	5	0	0	0	0	1	0	0	0	0	2	#NULL!		8	4	6013
1	3	3		Lekatit11_PH		2	0	2	1		2	2	5	5	3	2	0	0	0	0	2	2	1	3	4		3		#NULL!	3	2	#NULL!	#NULL!	3	0	0	1	0	0	0	0	0	0	2	#NULL!		7	5	7071
1	3	3		Lekatit11_PH		2	0	4	1		2	2	6	7	3	2	1	0	0	1	1	1	2	2	4		3		#NULL!	3	2	#NULL!	#NULL!	4	0	0	0	1	0	0	0	0	0	2	#NULL!		25	4	8017
1	3	3		Lekatit11_PH		2	0	3	1		2	2	7	4	2	1	0	0	0	0	1	1	2	2	4		3		#NULL!	3	2	#NULL!	#NULL!	4	0	0	0	1	0	0	0	0	0	2	#NULL!		26	3	10150
1	4	2				2	0	2	1		2	2	6	5	3	2	3	0	0	3	1	1	2	4	2		2		#NULL!	2	1	#NULL!	#NULL!	9	0	0	0	0	0	0	0	0	1	2	#NULL!		12	3	4200
1	4	2				1	1	1	1		2	2	7	4	2	1	1	0	0	1	1	2	1	2	4		3		#NULL!	3	2	#NULL!	#NULL!	1	1	0	0	0	0	0	0	0	0	1	1		4	4	5358
1	4	2				1	1	1	1		2	2	5	4	2	1	1	0	1	2	1	2	1	3	6		3		#NULL!	3	2	#NULL!	#NULL!	4	0	0	0	1	0	0	0	0	0	1	8		4	4	8017
1	5	1	Debremariam			2	0	1	1		2	2	6	2	1	1	0	0	0	0	2	2	1	3	7		1		#NULL!	1	1	#NULL!	#NULL!	8	0	0	0	0	0	0	0	1	0	1	10	መተሓባበሪት ጥዕና ኬላ	7	5	5358
1	3	3		Firesemaetat_PH		2	0	1	1		2	2	5	4	2	1	2	0	0	2	1	1	2	3	4		2		#NULL!	2	1	#NULL!	#NULL!	4	0	0	0	1	0	0	0	0	0	2	#NULL!		7	4	6193
1	1	5				2	0	2	1		2	2	5	4	2	1	2	0	0	2	1	2	1	3	4		3		#NULL!	3	2	#NULL!	#NULL!	4 9	0	0	0	1	0	0	0	0	1	2	#NULL!		15	8	9056
1	1	5				1	1	4	1		2	2	5	4	2	1	2	0	1	3	1	1	2	3	4		3		#NULL!	3	2	#NULL!	#NULL!	4 9	0	0	0	1	0	0	0	0	1	2	#NULL!		39	9	9056
1	1	5				2	0	3	1		2	2	7	5	3	2	1	0	0	1	1	1	2	5	4		3		#NULL!	3	2	#NULL!	#NULL!	9 4	0	0	0	1	0	0	0	0	1	2	#NULL!		15	10	9056
1	2	4			Adigrat_GH	1	1	2	1		2	2	6	3	2	1	1	0	0	1	1	2	1	2	5		3		#NULL!	3	2	#NULL!	#NULL!	5	0	0	0	0	1	0	0	0	0	2	#NULL!		6	3	7071
1	2	4			Adigrat_GH	2	0	2	1		2	2	5	5	3	2	3	0	0	3	1	1	1	3	4		3		#NULL!	3	2	#NULL!	#NULL!	1	1	0	0	0	0	0	0	0	0	2	#NULL!		9	8	8071
1	1	5				2	0	2	1		2	2	5	5	3	2	3	0	0	3	1	2	1	2	4		3		#NULL!	3	2	#NULL!	#NULL!	2	0	1	0	0	0	0	0	0	0	2	#NULL!		6	6	9056
1	1	5				2	0	1	1		1	1	#NULL!	3	2	1	0	1	1	2	1	2	1	3	4		3		#NULL!	3	2	#NULL!	#NULL!	2	0	1	0	0	0	0	0	0	0	2	#NULL!		6	4	6193
1	3	3		Mekoni_PH		2	0	1	1		1	1	#NULL!	1	1	1	0	0	0	0	2	2	1	3	2		3		#NULL!	3	2	#NULL!	#NULL!	9	0	0	0	0	0	0	0	0	1	2	#NULL!		3	3	8017
1	3	3		Mekoni_PH		2	0	2	1		2	2	3	7	3	2	3	2	0	5	1	2	1	2	2		3		#NULL!	3	2	#NULL!	#NULL!	9	0	0	0	0	0	0	0	0	1	2	#NULL!		11	4	10100
1	3	3		Mekoni_PH		1	1	1	1		1	1	#NULL!	1	1	1	0	0	0	0	2	2	1	3	3		#NULL!		1	6	4	#NULL!	#NULL!	4 9	0	0	0	1	0	0	0	0	1	2	#NULL!		2	1	9056
1	2	4			Adigrat_GH	1	1	2	1		2	2	5	3	2	1	1	0	0	1	1	2	1	2	8	Clinical midwifery	4		#NULL!	4	3	#NULL!	#NULL!	5	0	0	0	0	1	0	0	0	0	2	#NULL!		7	4	12576
1	3	3		Mekoni_PH		1	1	2	1		1	1	#NULL!	1	1	1	0	0	0	0	2	2	1	2	3		#NULL!		2	7	5	3	#NULL!	5	0	0	0	0	1	0	0	0	0	2	#NULL!		5	3	12579
1	3	3		Mekoni_PH		1	1	2	1		2	2	3	5	3	2	3	1	0	4	1	1	2	2	3		#NULL!		2	7	5	5	#NULL!	4 1 3 6	1	0	1	1	0	1	0	0	0	2	#NULL!		6	4	13000
1	3	3		Mekoni_PH		2	0	2	1		2	2	5	4	2	1	2	0	0	2	1	2	1	3	4		3		#NULL!	3	2	#NULL!	#NULL!	1	1	0	0	0	0	0	0	0	0	2	#NULL!		5	3	7000
1	3	3		Mekoni_PH		1	1	1	1		1	1	#NULL!	6	3	2	3	1	1	5	1	1	3	2	4		3		#NULL!	3	2	#NULL!	#NULL!	1	1	0	0	0	0	0	0	0	0	2	#NULL!		5	3	6139
1	3	3		Mekoni_PH		1	1	2	1		1	1	#NULL!	1	1	1	0	0	0	0	2	1	1	2	3		#NULL!		2	7	5	4	#NULL!	3 1 4	1	0	1	1	0	0	0	0	0	2	#NULL!		4	1	16963
1	3	3		Mekoni_PH		1	1	1	1		1	1	#NULL!	1	1	1	0	0	0	0	2	1	1	3	4		3		#NULL!	3	2	#NULL!	#NULL!	1	1	0	0	0	0	0	0	0	0	2	#NULL!		7	7	8017
1	3	3		Mekoni_PH		2	0	1	1		1	1	#NULL!	1	1	1	0	0	0	0	2	1	3	3	4		3		#NULL!	3	2	#NULL!	#NULL!	1	1	0	0	0	0	0	0	0	0	2	#NULL!		6	5	7071
1	3	3		Mekoni_PH		1	1	2	1		1	1	#NULL!	1	1	1	0	0	0	0	2	1	1	3	4		3		#NULL!	3	2	#NULL!	#NULL!	3	0	0	1	0	0	0	0	0	0	2	#NULL!		8	5	9056
1	3	3		Mekoni_PH		2	0	1	1		1	1	#NULL!	1	1	1	0	0	0	0	2	1	1	3	4		3		#NULL!	3	2	#NULL!	#NULL!	3	0	0	1	0	0	0	0	0	0	2	#NULL!		6	6	7071
1	3	3		Mekoni_PH		2	0	1	1		2	2	5	3	2	1	1	0	0	1	1	1	1	3	4		3		#NULL!	3	2	#NULL!	#NULL!	1	1	0	0	0	0	0	0	0	0	2	#NULL!		8	3	7071
1	1	5				1	1	3	5	7th day adventist	2	2	1	5	3	2	3	0	0	3	1	1	2	3	4		3		#NULL!	3	2	#NULL!	#NULL!	2	0	1	0	0	0	0	0	0	0	2	#NULL!		28	8	9056
1	1	5				1	1	2	1		1	1	#NULL!	1	1	1	0	0	0	0	2	2	1	2	4		3		#NULL!	3	2	#NULL!	#NULL!	2	0	1	0	0	0	0	0	0	0	2	#NULL!		9	5	5300
1	3	3		Samre_PH		1	1	2	1		2	2	5	4	2	1	2	0	0	2	1	2	1	2	4		3		#NULL!	3	2	#NULL!	#NULL!	3	0	0	1	0	0	0	0	0	0	1	6		8	3	8017
1	4	2				2	0	4	1		4	3	#NULL!	2	1	1	0	0	0	0	1	1	2	2	4		2		#NULL!	2	1	#NULL!	#NULL!	1	1	0	0	0	0	0	0	0	0	2	#NULL!		32	28	8017
1	3	3		Samre_PH		2	0	1	1		1	1	#NULL!	1	1	1	0	0	0	0	2	2	1	2	5		3		#NULL!	3	2	#NULL!	#NULL!	5	0	0	0	0	1	0	0	0	0	2	#NULL!		5	3	8051
1	3	3		Samre_PH		2	0	1	1		1	1	#NULL!	1	1	1	0	0	0	0	2	2	1	2	5		3		#NULL!	3	2	#NULL!	#NULL!	5	0	0	0	0	1	0	0	0	0	2	#NULL!		4	4	7130
1	3	3		Samre_PH		2	0	1	1		2	2	7	5	3	2	3	0	0	3	1	2	1	2	5		3		#NULL!	3	2	#NULL!	#NULL!	5	0	0	0	0	1	0	0	0	0	2	#NULL!		6	3	7071
1	3	3		Samre_PH		1	1	1	1		2	2	7	4	2	1	1	0	0	1	1	2	1	2	1		2		#NULL!	2	1	#NULL!	#NULL!	7	0	0	0	0	0	0	1	0	0	2	#NULL!		1	1	4600
1	4	2				2	0	3	1		3	3	#NULL!	1	1	1	0	0	0	0	2	2	1	3	7		1		#NULL!	1	1	#NULL!	#NULL!	8	0	0	0	0	0	0	0	1	0	2	#NULL!		18	8	8017
1	5	1	Rgbey medebay			2	0	1	1		1	1	#NULL!	1	1	1	0	0	0	0	2	2	1	3	7		1		#NULL!	1	1	#NULL!	#NULL!	8	0	0	0	0	0	0	0	1	0	2	#NULL!		8	5	6193
1	5	1	Hayelom			2	0	1	1		2	2	5	4	2	1	2	0	0	2	2	2	1	3	7		2		#NULL!	2	1	#NULL!	#NULL!	8	0	0	0	0	0	0	0	1	0	2	#NULL!		8	8	6193
1	3	3		Firesemaetat_PH		2	0	1	1		1	1	#NULL!	1	1	1	0	0	0	0	2	1	1	2	4		3		#NULL!	3	2	#NULL!	#NULL!	1	1	0	0	0	0	0	0	0	0	2	#NULL!		3	3	7071
1	2	4			LKGH	2	0	1	1		2	2	5	3	2	1	1	0	0	1	1	2	1	2	5		3		#NULL!	3	2	#NULL!	#NULL!	5	0	0	0	0	1	0	0	0	0	2	#NULL!		4	2	8017
1	2	4			LKGH	1	1	1	1		1	1	#NULL!	1	1	1	0	0	0	0	2	2	1	3	4		3		#NULL!	3	2	#NULL!	#NULL!	9	0	0	0	0	0	0	0	0	1	2	#NULL!		4	4	7071
1	2	4			LKGH	1	1	1	1		1	1	#NULL!	1	1	1	0	0	0	0	2	2	1	3	5		3		#NULL!	3	2	#NULL!	#NULL!	5	0	0	0	0	1	0	0	0	0	2	#NULL!		3	3	8017
1	2	4			LKGH	2	0	4	2		3	3	#NULL!	3	2	1	0	0	0	0	1	1	2	2	5		2		#NULL!	2	1	#NULL!	#NULL!	5	0	0	0	0	1	0	0	0	0	2	#NULL!		35	32	8017
1	2	4			LKGH	1	1	1	1		1	1	#NULL!	1	1	1	0	0	0	0	2	2	1	3	5		3		#NULL!	3	2	#NULL!	#NULL!	5	0	0	0	0	1	0	0	0	0	2	#NULL!		3	3	7071
1	1	5				2	0	2	1		2	2	7	5	3	2	3	0	0	3	1	1	1	2	4		3		#NULL!	3	2	#NULL!	#NULL!	3	0	0	1	0	0	0	0	0	0	2	#NULL!		8	2	8017
1	1	5				1	1	3	1		2	2	1	4	2	1	2	0	0	2	1	2	1	3	2		3		#NULL!	3	2	#NULL!	#NULL!	3	0	0	1	0	0	0	0	0	0	2	#NULL!		15	6	10150
1	1	5				2	0	2	1		2	2	5	4	2	1	2	0	0	2	1	2	1	2	2		3		#NULL!	3	2	#NULL!	#NULL!	3	0	0	1	0	0	0	0	0	0	2	#NULL!		8	5	7071
1	1	5				2	0	1	1		1	1	#NULL!	2	1	1	0	0	1	1	1	2	1	2	2		3		#NULL!	3	2	#NULL!	#NULL!	3	0	0	1	0	0	0	0	0	0	2	#NULL!		6	6	7071
1	1	5				2	0	2	1		2	2	5	4	2	1	2	0	0	2	1	2	1	2	2		3		#NULL!	3	2	#NULL!	#NULL!	5	0	0	0	0	1	0	0	0	0	2	#NULL!		10	7	9056
1	3	3		Firesemaetat_PH		1	1	1	1		1	1	#NULL!	1	1	1	0	0	0	0	2	2	1	3	3		#NULL!		1	6	4	#NULL!	#NULL!	1 4 7	1	0	0	1	0	0	1	0	0	1	4		1	1	9056
1	2	4			Mekelle_GH	2	0	2	1		2	2	3	5	3	2	2	0	1	3	1	1	3	3	5		3		#NULL!	3	2	#NULL!	#NULL!	4	0	0	0	1	0	0	0	0	0	1	1		15	9	7071
1	2	4			Mekelle_GH	2	0	2	1		2	2	7	2	1	1	0	0	0	0	1	2	1	3	3		#NULL!		1	6	4	#NULL!	#NULL!	4	0	0	0	1	0	0	0	0	0	1	8		4	3	10150
1	4	2				2	0	2	1		2	2	5	4	2	1	2	0	0	2	1	1	1	2	7		2		#NULL!	2	1	#NULL!	#NULL!	8	0	0	0	0	0	0	0	1	0	2	#NULL!		10	4	7071
1	4	2				1	1	1	1		1	1	#NULL!	1	1	1	0	0	0	0	2	1	1	4	6		3		#NULL!	3	2	#NULL!	#NULL!	1 4 3 7	1	0	1	1	0	0	1	0	0	1	7		4	3	8017
1	2	4			LKGH	2	0	1	1		2	2	1	5	3	2	3	0	0	3	1	2	4	3	4		3		#NULL!	3	2	#NULL!	#NULL!	1 7	1	0	0	0	0	0	1	0	0	2	#NULL!		4	4	7071
1	2	4			LKGH	1	1	1	1		1	1	#NULL!	1	1	1	0	0	0	0	2	2	1	2	2		3		#NULL!	3	2	#NULL!	#NULL!	4 7	0	0	0	1	0	0	1	0	0	2	#NULL!		3	3	8017
1	2	4			LKGH	1	1	1	1		1	1	#NULL!	1	1	1	0	0	0	0	2	2	1	2	4		3		#NULL!	3	2	#NULL!	#NULL!	7 3	0	0	1	0	0	0	1	0	0	2	#NULL!		2	2	7071
1	2	4			LKGH	2	0	3	1		4	3	#NULL!	4	2	1	1	0	0	1	1	2	2	3	4		3		#NULL!	3	2	#NULL!	#NULL!	4 7	0	0	0	1	0	0	1	0	0	2	#NULL!		28	16	9056
1	2	4			LKGH	2	0	2	4		1	1	#NULL!	1	1	1	0	0	0	0	2	2	1	4	4		3		#NULL!	3	2	#NULL!	#NULL!	7 4	0	0	0	1	0	0	1	0	0	2	#NULL!		8	3	9056
1	2	4			Mekelle_GH	2	0	1	1		1	1	#NULL!	3	2	1	0	1	0	1	1	1	2	3	4		3		#NULL!	3	2	#NULL!	#NULL!	3	0	0	1	0	0	0	0	0	0	2	#NULL!		3	1	6061
1	2	4			Mekelle_GH	2	0	2	1		2	2	5	5	3	2	3	0	0	3	1	2	1	3	4		3		#NULL!	3	2	#NULL!	#NULL!	3	0	0	1	0	0	0	0	0	0	2	#NULL!		7	4	8017
1	2	4			Mekelle_GH	1	1	2	1		1	1	#NULL!	5	3	2	0	1	0	1	1	1	2	3	1		3		#NULL!	3	2	#NULL!	#NULL!	4	0	0	0	1	0	0	0	0	0	1	1		15	10	9026
1	2	4			Mekelle_GH	2	0	1	1		1	1	#NULL!	5	3	2	1	1	0	2	1	1	2	2	2		3		#NULL!	3	2	#NULL!	#NULL!	4	0	0	0	1	0	0	0	0	0	2	#NULL!		7	7	8017
1	2	4			Mekelle_GH	2	0	1	1		2	2	5	3	2	1	1	0	0	1	2	2	1	3	5		3		#NULL!	3	2	#NULL!	#NULL!	4	0	0	0	1	0	0	0	0	0	2	#NULL!		5	4	7071
1	2	4			Mekelle_GH	2	0	4	1		2	2	5	5	3	2	0	0	0	0	1	1	2	3	4		3		#NULL!	3	2	#NULL!	#NULL!	4	0	0	0	1	0	0	0	0	0	2	#NULL!		25	18	9056
1	2	4			Mekelle_GH	2	0	4	1		4	3	#NULL!	3	2	1	0	0	0	0	1	2	1	3	4		3		#NULL!	3	2	#NULL!	#NULL!	4	0	0	0	1	0	0	0	0	0	2	#NULL!		20	10	9056
1	4	2				2	0	1	1		2	2	6	3	2	1	1	0	0	1	2	2	1	3	8	HIT	2		#NULL!	2	1	#NULL!	#NULL!	9	0	0	0	0	0	0	0	0	1	2	#NULL!		6	5	3934
1	4	2				2	0	1	1		2	2	6	2	1	1	0	0	0	0	2	2	1	3	4		3		#NULL!	3	2	#NULL!	#NULL!	9	0	0	0	0	0	0	0	0	1	1	9		8	5	7071
1	5	1	ሩባይ			2	0	2	1		2	2	5	5	3	2	3	0	0	3	1	1	2	2	7		2		#NULL!	2	1	#NULL!	#NULL!	8	0	0	0	0	0	0	0	1	0	2	#NULL!		16	5	9058
1	5	1	Adi Hutsa			2	0	2	1		2	2	5	5	3	2	3	0	0	3	1	2	1	2	7		2		#NULL!	2	1	#NULL!	#NULL!	9	0	0	0	0	0	0	0	0	1	1	1		11	3	7071
1	3	3		Semema_PH		1	1	2	1		1	1	#NULL!	1	1	1	0	0	0	0	2	1	1	2	4		3		#NULL!	3	2	#NULL!	#NULL!	4	0	0	0	1	0	0	0	0	0	1	4		6	6	7071
1	3	3		Freweyni_PH		1	1	2	1		2	2	8	3	2	1	1	0	0	1	2	2	1	3	4		3		#NULL!	3	2	#NULL!	#NULL!	1	1	0	0	0	0	0	0	0	0	2	#NULL!		9	5	8019
1	4	2				1	1	1	1		1	1	#NULL!	1	1	1	0	0	0	0	2	1	1	3	4		2		#NULL!	2	1	#NULL!	#NULL!	4	0	0	0	1	0	0	0	0	0	2	#NULL!		3	3	4200
1	4	2				2	0	2	1		3	3	#NULL!	5	3	2	3	0	0	3	2	1	1	3	4		3		#NULL!	3	2	#NULL!	#NULL!	4	0	0	0	1	0	0	0	0	0	2	#NULL!		10	7	7071
1	3	3		Semema_PH		1	1	3	1		2	2	5	5	3	2	3	0	0	3	1	1	2	3	6		3		#NULL!	3	2	#NULL!	#NULL!	7	0	0	0	0	0	0	1	0	0	2	#NULL!		15	6	10150
1	3	3		Semema_PH		2	0	1	1		1	1	#NULL!	1	1	1	0	0	0	0	2	1	1	3	4		3		#NULL!	3	2	#NULL!	#NULL!	1	1	0	0	0	0	0	0	0	0	2	#NULL!		4	4	6163
1	2	4			Adigrat_GH	2	0	2	1		2	2	3	4	2	1	2	0	0	2	1	2	1	3	4		3		#NULL!	3	2	#NULL!	#NULL!	3	0	0	1	0	0	0	0	0	0	2	#NULL!		10	1	9056
1	2	4			Adigrat_GH	2	0	1	1		2	2	5	2	1	1	0	0	0	0	1	2	1	2	4		3		#NULL!	3	2	#NULL!	#NULL!	3	0	0	1	0	0	0	0	0	0	2	#NULL!		4	4	7118
1	2	4			LKGH	1	1	2	1		2	2	5	3	2	1	1	0	0	1	2	2	1	2	4		3		#NULL!	3	2	#NULL!	#NULL!	9	0	0	0	0	0	0	0	0	1	2	#NULL!		5	5	5373
1	2	4			LKGH	1	1	2	1		2	2	6	4	2	1	2	0	0	2	2	1	4	3	3		#NULL!		1	6	4	#NULL!	#NULL!	7	0	0	0	0	0	0	1	0	0	1	10	Quality	4	3	8349
1	2	4			LKGH	1	1	3	1		1	1	#NULL!	1	1	1	0	0	0	0	2	2	4	2	3		#NULL!		1	6	4	#NULL!	#NULL!	9	0	0	0	0	0	0	0	0	1	2	#NULL!		4	4	7000
1	4	2				2	0	1	1		2	2	5	4	2	1	2	0	0	2	2	2	1	3	5		2		#NULL!	2	1	#NULL!	#NULL!	5	0	0	0	0	1	0	0	0	0	2	#NULL!		5	4	5378
1	5	1	Mikndaylam			2	0	3	1		3	3	#NULL!	2	1	1	1	0	0	1	1	2	1	3	7		2		#NULL!	2	1	#NULL!	#NULL!	8	0	0	0	0	0	0	0	1	0	2	#NULL!		15	15	9056
1	2	4			LKGH	1	1	2	1		2	2	1	2	1	1	0	0	0	0	2	2	1	3	4		3		#NULL!	3	2	#NULL!	#NULL!	9	0	0	0	0	0	0	0	0	1	2	#NULL!		6	6	5373
1	2	4			LKGH	2	0	1	1		1	1	#NULL!	1	1	1	0	0	0	0	2	2	1	3	4		3		#NULL!	3	2	#NULL!	#NULL!	3	0	0	1	0	0	0	0	0	0	2	#NULL!		3	3	5373
1	2	4			LKGH	1	1	2	1		1	1	#NULL!	1	1	1	0	0	0	0	2	2	1	3	4		3		#NULL!	3	2	#NULL!	#NULL!	1	1	0	0	0	0	0	0	0	0	2	#NULL!		8	7	6000
1	4	2				1	1	1	1		2	2	7	3	2	1	1	0	0	1	1	2	1	3	4		2		#NULL!	2	1	#NULL!	#NULL!	1	1	0	0	0	0	0	0	0	0	1	8		7	4	6193
1	2	4			Adwa_GH	2	0	3	1		2	2	5	5	3	2	3	0	0	3	1	2	1	2	8	Dental related	2		#NULL!	2	1	#NULL!	#NULL!	4	0	0	0	1	0	0	0	0	0	2	#NULL!		7	7	5010
1	2	4			Adwa_GH	1	1	2	1		2	2	5	4	2	1	2	0	0	2	1	2	1	3	5		3		#NULL!	3	2	#NULL!	#NULL!	5	0	0	0	0	1	0	0	0	0	2	#NULL!		11	3	9056
1	4	2				1	1	2	1		2	2	1	5	3	2	2	1	0	3	1	2	1	3	2		2		#NULL!	2	1	#NULL!	#NULL!	4 1 3 5	1	0	1	1	1	0	0	0	0	2	#NULL!		7	5	6147
1	5	1	Maysiye Health Post			2	0	2	1		2	2	5	7	3	2	3	1	1	5	1	2	1	2	7		3		#NULL!	3	2	#NULL!	#NULL!	8	0	0	0	0	0	0	0	1	0	1	1		18	8	9056
1	1	5				1	1	4	1		2	2	7	6	3	2	3	0	0	3	1	1	2	4	8	Radiographer	3		#NULL!	3	2	#NULL!	#NULL!	9	0	0	0	0	0	0	0	0	1	2	#NULL!		26	15	9056
1	4	2				1	1	1	1		2	2	5	3	2	1	1	0	0	1	1	2	1	3	5		3		#NULL!	3	2	#NULL!	#NULL!	7	0	0	0	0	0	0	1	0	0	1	8		4	4	7071
1	4	2				2	0	1	1		2	2	5	2	1	1	1	0	0	1	2	2	1	3	4		2		#NULL!	2	1	#NULL!	#NULL!	7	0	0	0	0	0	0	1	0	0	1	7		5	5	5357
1	2	4			LKGH	2	0	1	1		1	1	#NULL!	6	3	2	0	0	0	0	1	2	3	2	4		2		#NULL!	2	1	#NULL!	#NULL!	1	1	0	0	0	0	0	0	0	0	2	#NULL!		8	2	5335
1	2	4			LKGH	1	1	2	1		2	2	3	2	1	1	0	0	0	0	1	1	2	2	1		3		#NULL!	3	2	#NULL!	#NULL!	9	0	0	0	0	0	0	0	0	1	1	1		7	7	8017
1	2	4			LKGH	1	1	4	1		2	2	7	6	3	2	3	0	0	3	1	1	2	3	8	Physiotherapist	2		#NULL!	2	1	#NULL!	#NULL!	4	0	0	0	1	0	0	0	0	0	2	#NULL!		37	23	8017
1	2	4			Adwa_GH	2	0	2	1		2	2	3	2	1	1	0	0	0	0	1	2	2	3	5		3		#NULL!	3	2	#NULL!	#NULL!	5	0	0	0	0	1	0	0	0	0	2	#NULL!		8	4	7071
1	2	4			LKGH	2	0	1	1		1	1	#NULL!	1	1	1	0	0	0	0	2	2	1	3	5		3		#NULL!	3	2	#NULL!	#NULL!	5	0	0	0	0	1	0	0	0	0	2	#NULL!		4	4	7071
1	2	4			LKGH	2	0	1	1		1	1	#NULL!	1	1	1	0	0	0	0	2	2	1	3	5		3		#NULL!	3	2	#NULL!	#NULL!	5	0	0	0	0	1	0	0	0	0	2	#NULL!		4	4	7071
1	2	4			LKGH	2	0	1	1		2	2	7	3	2	1	1	0	0	1	1	2	1	3	5		3		#NULL!	3	2	#NULL!	#NULL!	5	0	0	0	0	1	0	0	0	0	2	#NULL!		6	2	7071
1	2	4			LKGH	2	0	1	1		2	2	5	3	2	1	1	0	0	1	1	2	1	3	5		3		#NULL!	3	2	#NULL!	#NULL!	5	0	0	0	0	1	0	0	0	0	2	#NULL!		3	3	7071
1	2	4			LKGH	2	0	1	1		1	1	#NULL!	1	1	1	0	0	0	0	2	2	1	3	2		2		#NULL!	2	1	#NULL!	#NULL!	9	0	0	0	0	0	0	0	0	1	2	#NULL!		2	1	7071
1	2	4			LKGH	2	0	3	1		3	3	#NULL!	5	3	2	0	1	0	1	1	2	1	3	2		2		#NULL!	2	1	#NULL!	#NULL!	9	0	0	0	0	0	0	0	0	1	2	#NULL!		12	8	7071
1	2	4			LKGH	2	0	1	1		2	2	5	4	2	1	2	0	0	2	1	2	1	3	5		3		#NULL!	3	2	#NULL!	#NULL!	5	0	0	0	0	1	0	0	0	0	2	#NULL!		5	2	7071
1	2	4			LKGH	2	0	1	1		2	2	3	4	2	1	1	0	1	2	1	1	1	3	4		3		#NULL!	3	2	#NULL!	#NULL!	2	0	1	0	0	0	0	0	0	0	2	#NULL!		3	3	7071
1	2	4			LKGH	2	0	3	1		2	2	5	6	3	2	2	0	0	2	1	1	2	2	4		3		#NULL!	3	2	#NULL!	#NULL!	2	0	1	0	0	0	0	0	0	0	2	#NULL!		20	10	9056
1	2	4			LKGH	1	1	3	1		2	2	5	6	3	2	4	0	0	4	1	1	2	3	4		3		#NULL!	3	2	#NULL!	#NULL!	3	0	0	1	0	0	0	0	0	0	2	#NULL!		16	6	9056
1	4	2				2	0	4	1		3	3	#NULL!	3	2	1	1	0	0	1	1	1	1	3	4		2		#NULL!	2	1	#NULL!	#NULL!	7	0	0	0	0	0	0	1	0	0	1	8		33	11	8170
1	2	4			LKGH	1	1	1	1		1	1	#NULL!	1	1	1	0	0	0	0	2	2	1	3	4		3		#NULL!	3	2	#NULL!	#NULL!	9	0	0	0	0	0	0	0	0	1	2	#NULL!		4	4	5373
1	4	2				2	0	1	1		2	2	5	2	1	1	0	0	0	0	1	2	1	3	4		3		#NULL!	3	2	#NULL!	#NULL!	7	0	0	0	0	0	0	1	0	0	2	#NULL!		6	6	7071
1	2	4			LKGH	1	1	2	1		2	2	5	4	2	1	2	0	0	2	1	2	4	3	8	Aneshtetist	3		#NULL!	3	2	#NULL!	#NULL!	2	0	1	0	0	0	0	0	0	0	1	4		10	8	10150
1	2	4			LKGH	1	1	2	1		2	2	5	5	3	2	3	1	0	4	1	2	1	2	4		3		#NULL!	3	2	#NULL!	#NULL!	1	1	0	0	0	0	0	0	0	0	2	#NULL!		9	3	8017
1	4	2				1	1	2	1		2	2	5	5	3	2	3	0	0	3	1	2	2	2	6		4		#NULL!	4	3	#NULL!	#NULL!	4	0	0	0	1	0	0	0	0	0	1	8		8	8	9056
1	4	2				2	0	2	1		2	2	6	4	2	1	2	0	0	2	1	1	2	2	7		2		#NULL!	2	1	#NULL!	#NULL!	8	0	0	0	0	0	0	0	1	0	2	#NULL!		15	3	9056
1	4	2				2	0	1	1		2	2	5	4	2	1	2	0	0	2	1	1	1	3	4		2		#NULL!	2	1	#NULL!	#NULL!	4 1	1	0	0	1	0	0	0	0	0	2	#NULL!		8	5	7071
1	2	4			LKGH	2	0	1	1		1	1	#NULL!	1	1	1	0	0	0	0	2	2	1	3	1		3		#NULL!	3	2	#NULL!	#NULL!	4 7	0	0	0	1	0	0	1	0	0	2	#NULL!		1	1	6193
1	2	4			LKGH	2	0	1	1		2	2	5	3	2	1	1	0	0	1	1	1	3	3	2		2		#NULL!	2	1	#NULL!	#NULL!	4 7	0	0	0	1	0	0	1	0	0	2	#NULL!		8	3	8017
1	4	2				1	1	2	1		2	2	5	4	2	1	1	0	0	1	1	2	1	3	5		3		#NULL!	3	2	#NULL!	#NULL!	5	0	0	0	0	1	0	0	0	0	2	#NULL!		8	5	8017
1	2	4			Adigrat_GH	2	0	1	1		2	2	6	2	1	1	0	0	0	0	2	2	1	2	4		3		#NULL!	3	2	#NULL!	#NULL!	3	0	0	1	0	0	0	0	0	0	1	5		6	3	7169
1	2	4			LKGH	1	1	2	1		2	2	1	3	2	1	1	0	0	1	2	2	1	3	3		#NULL!		1	6	4	#NULL!	#NULL!	1	1	0	0	0	0	0	0	0	0	2	#NULL!		5	2	8050
1	2	4			LKGH	1	1	2	1		1	1	#NULL!	1	1	1	0	0	0	0	2	2	4	3	3		#NULL!		1	6	4	#NULL!	#NULL!	7	0	0	0	0	0	0	1	0	0	2	#NULL!		5	5	8050
1	2	4			Mekelle_GH	2	0	2	1		2	2	3	4	2	1	2	0	0	2	1	2	1	3	4		3		#NULL!	3	2	#NULL!	#NULL!	1	1	0	0	0	0	0	0	0	0	2	#NULL!		11	6	9056
1	2	4			Suhul_GH	2	0	2	1		2	2	5	4	2	1	1	0	1	2	1	2	1	3	4		3		#NULL!	3	2	#NULL!	#NULL!	1	1	0	0	0	0	0	0	0	0	2	#NULL!		9	3	8081
1	2	4			Suhul_GH	2	0	1	1		2	2	5	4	2	1	1	0	1	2	2	2	1	3	4		3		#NULL!	3	2	#NULL!	#NULL!	3	0	0	1	0	0	0	0	0	0	2	#NULL!		1	1	6119
1	2	4			Suhul_GH	2	0	1	1		2	2	5	5	3	2	2	0	1	3	1	2	1	3	4		3		#NULL!	3	2	#NULL!	#NULL!	6	0	0	0	0	0	1	0	0	0	2	#NULL!		5	5	7071
1	4	2				2	0	1	1		2	2	5	4	2	1	1	0	1	2	2	2	1	2	2		2		#NULL!	2	1	#NULL!	#NULL!	4 3	0	0	1	1	0	0	0	0	0	2	#NULL!		2.5	2.5	4609
1	4	2				2	0	1	1		1	1	#NULL!	1	1	1	0	0	0	0	2	2	1	2	6		3		#NULL!	3	2	#NULL!	#NULL!	4 5 3	0	0	1	1	1	0	0	0	0	1	10	Under 5 Focal person	5	5	8017
1	5	1	Senale Health post			2	0	2	1		2	2	5	6	3	2	3	0	1	4	1	2	1	3	7		2		#NULL!	2	1	#NULL!	#NULL!	8	0	0	0	0	0	0	0	1	0	2	#NULL!		18	15	9056
1	5	1	Hadawudi Haelth post			2	0	1	1		1	1	#NULL!	1	1	1	0	0	0	0	2	2	1	3	7		1		#NULL!	1	1	#NULL!	#NULL!	8	0	0	0	0	0	0	0	1	0	2	#NULL!		6	6	5313
1	4	2				1	1	1	1		2	2	5	3	2	1	1	0	0	1	1	2	1	3	4		3		#NULL!	3	2	#NULL!	#NULL!	4	0	0	0	1	0	0	0	0	0	2	#NULL!		8	3	9056
1	4	2				1	1	1	1		1	1	#NULL!	1	1	1	0	0	0	0	2	2	1	3	6		4		#NULL!	4	3	#NULL!	#NULL!	4	0	0	0	1	0	0	0	0	0	2	#NULL!		7	3	8705
1	4	2				2	0	2	1		2	2	3	4	2	1	2	0	0	2	2	2	1	2	5		2		#NULL!	2	1	#NULL!	#NULL!	5	0	0	0	0	1	0	0	0	0	2	#NULL!		7	4	5626
1	4	2				2	0	1	1		1	1	#NULL!	1	1	1	0	0	0	0	2	2	1	3	4		2		#NULL!	2	1	#NULL!	#NULL!	4	0	0	0	1	0	0	0	0	0	2	#NULL!		4	4	4609
1	4	2				2	0	1	1		1	1	#NULL!	1	1	1	0	0	0	0	2	2	1	3	4		3		#NULL!	3	2	#NULL!	#NULL!	7	0	0	0	0	0	0	1	0	0	2	#NULL!		7	5	7071
1	2	4			Suhul_GH	2	0	4	1		2	2	6	3	2	1	0	0	0	0	1	1	2	2	4		2		#NULL!	2	1	#NULL!	#NULL!	1 2	1	1	0	0	0	0	0	0	0	2	#NULL!		20	12	8056
1	2	4			Suhul_GH	1	1	2	1		2	2	1	4	2	1	2	0	0	2	1	1	2	3	2		3		#NULL!	3	2	#NULL!	#NULL!	3	0	0	1	0	0	0	0	0	0	1	1		7	5	9054
1	2	4			LKGH	2	0	1	1		1	1	#NULL!	1	1	1	0	0	0	0	2	2	1	3	4		3		#NULL!	3	2	#NULL!	#NULL!	2	0	1	0	0	0	0	0	0	0	2	#NULL!		4	4	5373
1	2	4			LKGH	1	1	2	1		1	1	#NULL!	1	1	1	0	0	0	0	2	2	4	3	3		#NULL!		1	6	4	#NULL!	#NULL!	7	0	0	0	0	0	0	1	0	0	2	#NULL!		7	3	8087
1	2	4			LKGH	2	0	2	1		2	2	5	3	2	1	1	0	0	1	2	1	1	3	4		3		#NULL!	3	2	#NULL!	#NULL!	9	0	0	0	0	0	0	0	0	1	2	#NULL!		10	5	8017
1	2	4			Adwa_GH	2	0	1	1		1	1	#NULL!	1	1	1	0	0	0	0	2	2	1	2	4		3		#NULL!	3	2	#NULL!	#NULL!	5	0	0	0	0	1	0	0	0	0	2	#NULL!		4	4	7071
1	2	4			Suhul_GH	1	1	1	1		1	1	#NULL!	1	1	1	0	0	0	0	2	2	1	3	5		3		#NULL!	3	2	#NULL!	#NULL!	3	0	0	1	0	0	0	0	0	0	2	#NULL!		1	1	6193
1	3	3		Mekoni_PH		2	0	2	1		2	2	5	4	2	1	2	0	0	2	1	2	1	3	5		3		#NULL!	3	2	#NULL!	#NULL!	5	0	0	0	0	1	0	0	0	0	2	#NULL!		9	5	8117
1	3	3		Mekoni_PH		2	0	1	1		1	1	#NULL!	1	1	1	0	0	0	0	2	2	1	3	4		3		#NULL!	3	2	#NULL!	#NULL!	9	0	0	0	0	0	0	0	0	1	2	#NULL!		5	3	4700
1	2	4			LKGH	2	0	2	1		2	2	5	3	2	1	1	0	0	1	1	2	1	3	4		3		#NULL!	3	2	#NULL!	#NULL!	3	0	0	1	0	0	0	0	0	0	2	#NULL!		8	2	6173
1	4	2				2	0	2	1		2	2	5	7	3	2	4	0	0	4	1	2	1	3	4		2		#NULL!	2	1	#NULL!	#NULL!	4	0	0	0	1	0	0	0	0	0	2	#NULL!		10	8	7071
1	1	5				2	0	1	1		1	1	#NULL!	4	2	1	0	0	0	0	2	2	3	2	5		3		#NULL!	3	2	#NULL!	#NULL!	5	0	0	0	0	1	0	0	0	0	2	#NULL!		5	4	8017
1	1	5				1	1	2	3		1	1	#NULL!	1	1	1	0	0	0	0	2	2	1	3	8	Psychiatrist	3		#NULL!	3	2	#NULL!	#NULL!	9	0	0	0	0	0	0	0	0	1	2	#NULL!		7	5	8100
1	1	5				2	0	3	1		2	2	6	6	3	2	3	0	1	4	1	1	2	2	5		3		#NULL!	3	2	#NULL!	#NULL!	5	0	0	0	0	1	0	0	0	0	2	#NULL!		10	8	8017
1	1	5				1	1	1	1		1	1	#NULL!	1	1	1	0	0	0	0	2	2	1	3	8	Psychiatrist	3		#NULL!	3	2	#NULL!	#NULL!	3 9	0	0	1	0	0	0	0	0	1	2	#NULL!		3	2	6100
1	1	5				1	1	2	1		1	1	#NULL!	1	1	1	0	0	0	0	2	2	1	3	8	Psychiatrist	3		#NULL!	3	2	#NULL!	#NULL!	3 9	0	0	1	0	0	0	0	0	1	2	#NULL!		4	4	7071
1	1	5				1	1	2	1		1	1	#NULL!	1	1	1	0	0	0	0	2	2	1	2	4		3		#NULL!	3	2	#NULL!	#NULL!	6	0	0	0	0	0	1	0	0	0	2	#NULL!		5	3	8017
1	4	2				2	0	3	1		2	2	7	5	3	2	3	0	0	3	1	1	2	3	4		3		#NULL!	3	2	#NULL!	#NULL!	5	0	0	0	0	1	0	0	0	0	2	#NULL!		22	22	6400
1	5	1	Kilet			2	0	2	1		2	2	5	6	3	2	3	0	0	3	1	1	2	3	7		2		#NULL!	2	1	#NULL!	#NULL!	8	0	0	0	0	0	0	0	1	0	1	1		16	7	9056
1	5	1	Kilet			2	0	2	1		2	2	7	5	3	2	3	0	0	3	1	2	1	3	7		2		#NULL!	2	1	#NULL!	#NULL!	8	0	0	0	0	0	0	0	1	0	2	#NULL!		10	4	8017
1	4	2				1	1	3	1		2	2	7	5	3	2	3	0	0	3	2	2	1	2	5		2		#NULL!	2	1	#NULL!	#NULL!	5 1 4 3	1	0	1	1	1	0	0	0	0	2	#NULL!		20	5	8017
1	1	5				1	1	1	1		1	1	#NULL!	1	1	1	0	0	0	0	2	2	1	3	4		3		#NULL!	3	2	#NULL!	#NULL!	2 3	0	1	1	0	0	0	0	0	0	2	#NULL!		5	4	7071
1	1	5				1	1	2	1		2	2	1	5	3	2	3	0	0	3	1	2	1	4	4		3		#NULL!	3	2	#NULL!	#NULL!	2 3	0	1	1	0	0	0	0	0	0	2	#NULL!		7	3	8017
1	1	5				2	0	1	1		2	2	5	3	2	1	1	0	0	1	1	2	4	2	4		3		#NULL!	3	2	#NULL!	#NULL!	2 4	0	1	0	1	0	0	0	0	0	2	#NULL!		5	5	7071
1	1	5				2	0	2	1		1	1	#NULL!	1	1	1	0	0	0	0	2	2	1	2	2		3		#NULL!	3	2	#NULL!	#NULL!	1	1	0	0	0	0	0	0	0	0	1	1		10	8	10150
1	1	5				1	1	2	1		1	1	#NULL!	1	1	1	0	0	0	0	2	2	3	2	3		#NULL!		2	7	5	18	#NULL!	2	0	1	0	0	0	0	0	0	0	2	#NULL!		7	1.5	16979
1	1	5				1	1	2	1		2	2	6	2	1	1	0	0	0	0	1	2	1	3	4		4		#NULL!	4	3	#NULL!	#NULL!	2	0	1	0	0	0	0	0	0	0	2	#NULL!		9	6	8017
1	1	5				1	1	2	1		1	1	#NULL!	1	1	1	0	0	0	0	1	2	1	3	4		3		#NULL!	3	2	#NULL!	#NULL!	2	0	1	0	0	0	0	0	0	0	2	#NULL!		5	5	8017
1	1	5				1	1	1	1		1	1	#NULL!	1	1	1	0	0	0	0	2	2	1	3	1		2		#NULL!	2	1	#NULL!	#NULL!	4	0	0	0	1	0	0	0	0	0	2	#NULL!		4	3	5300
1	1	5				2	0	1	1		1	1	#NULL!	3	2	1	0	0	0	0	2	2	3	2	5		3		#NULL!	3	2	#NULL!	#NULL!	3	0	0	1	0	0	0	0	0	0	2	#NULL!		8	5	8017
1	2	4			Mekelle_GH	2	0	2	1		2	2	6	9	3	2	5	1	0	6	1	2	3	3	4		3		#NULL!	3	2	#NULL!	#NULL!	3	0	0	1	0	0	0	0	0	0	2	#NULL!		8	4	7100
1	1	5				2	0	1	1		2	2	5	4	2	1	1	0	1	2	1	2	1	2	8	Dental related	2		#NULL!	2	1	#NULL!	#NULL!	9 4	0	0	0	1	0	0	0	0	1	2	#NULL!		7	5	6100
1	4	2				2	0	4	1		2	2	7	6	3	2	2	0	0	2	1	1	2	3	4		2		#NULL!	2	1	#NULL!	#NULL!	1	1	0	0	0	0	0	0	0	0	2	#NULL!		32	31	8017
1	4	2				2	0	4	1		4	3	#NULL!	4	2	1	0	0	0	0	1	1	2	3	5		2		#NULL!	2	1	#NULL!	#NULL!	5	0	0	0	0	1	0	0	0	0	1	1		30	25	6500
1	4	2				1	1	3	1		2	2	5	5	3	2	2	0	0	2	1	1	2	2	4		3		#NULL!	3	2	#NULL!	#NULL!	4	0	0	0	1	0	0	0	0	0	2	#NULL!		25	19	9056
1	4	2				2	0	4	1		2	2	5	6	3	2	2	0	0	2	1	1	2	2	5		2		#NULL!	2	1	#NULL!	#NULL!	5	0	0	0	0	1	0	0	0	0	2	#NULL!		30	19	9056
1	4	2				1	1	3	1		2	2	5	5	3	2	2	0	0	2	1	2	1	3	4		2		#NULL!	2	1	#NULL!	#NULL!	7	0	0	0	0	0	0	1	0	0	2	#NULL!		23	15	9056
1	2	4			Mekelle_GH	2	0	4	1		2	2	5	5	3	2	2	0	0	2	1	1	2	3	4		3		#NULL!	3	2	#NULL!	#NULL!	4	0	0	0	1	0	0	0	0	0	2	#NULL!		25	10	8017
1	2	4			Mekelle_GH	2	0	4	1		2	2	5	5	3	2	0	0	1	1	1	1	2	3	4		3		#NULL!	3	2	#NULL!	#NULL!	4	0	0	0	1	0	0	0	0	0	2	#NULL!		35	8	9056
1	2	4			Mekelle_GH	2	0	4	1		2	2	7	6	3	2	0	0	1	1	1	1	2	3	4		3		#NULL!	3	2	#NULL!	#NULL!	4	0	0	0	1	0	0	0	0	0	2	#NULL!		30	10	9056
1	2	4			Mekelle_GH	2	0	4	1		4	3	#NULL!	5	3	2	1	0	1	2	1	1	2	3	4		3		#NULL!	3	2	#NULL!	#NULL!	3	0	0	1	0	0	0	0	0	0	2	#NULL!		20	10	9056
1	2	4			Mekelle_GH	2	0	4	1		2	2	6	5	3	2	0	0	0	0	1	1	2	2	4		3		#NULL!	3	2	#NULL!	#NULL!	4	0	0	0	1	0	0	0	0	0	2	#NULL!		20	8	9056
1	4	2				1	1	2	1		2	2	7	5	3	2	3	0	0	3	1	1	1	3	6		3		#NULL!	3	2	#NULL!	#NULL!	7	0	0	0	0	0	0	1	0	0	1	8		18	4	11305
1	2	4			Adigrat_GH	2	0	2	1		2	2	5	6	3	2	4	0	0	4	1	2	1	2	4		3		#NULL!	3	2	#NULL!	#NULL!	4	0	0	0	1	0	0	0	0	0	2	#NULL!		10	10	9050
1	5	1	Frewyni Tiena kella			2	0	2	1		2	2	5	6	3	2	4	0	0	4	1	1	2	3	7		2		#NULL!	2	1	#NULL!	#NULL!	9	0	0	0	0	0	0	0	0	1	2	#NULL!		18	4	9056
1	3	3		Freweyni_PH		1	1	2	1		2	2	8	3	2	1	1	0	0	1	1	2	1	2	5		3		#NULL!	3	2	#NULL!	#NULL!	5	0	0	0	0	1	0	0	0	0	1	1		7	5	7071
1	4	2				1	1	1	1		2	2	5	4	2	1	2	0	0	2	1	2	1	3	5		3		#NULL!	3	2	#NULL!	#NULL!	5	0	0	0	0	1	0	0	0	0	1	5		5	4	7071
1	4	2				2	0	1	1		2	2	5	2	1	1	0	0	0	0	1	2	1	2	5		2		#NULL!	2	1	#NULL!	#NULL!	5	0	0	0	0	1	0	0	0	0	2	#NULL!		5	5	5338
1	2	4			Mekelle_GH	1	1	3	1		2	2	6	4	2	1	2	0	0	2	1	2	1	2	8	Radiographer	2		#NULL!	2	1	#NULL!	#NULL!	4	0	0	0	1	0	0	0	0	0	1	1		25	20	8007
1	2	4			Mekelle_GH	2	0	3	1		2	2	5	5	3	2	2	1	0	3	1	1	4	3	4		3		#NULL!	3	2	#NULL!	#NULL!	2	0	1	0	0	0	0	0	0	0	2	#NULL!		14	9	9057
1	1	5				2	0	2	1		1	1	#NULL!	1	1	1	0	0	0	0	2	2	1	3	4		3		#NULL!	3	2	#NULL!	#NULL!	3	0	0	1	0	0	0	0	0	0	2	#NULL!		8	4	8017
1	2	4			Adwa_GH	1	1	3	1		2	2	5	4	2	1	2	0	0	2	1	1	2	2	3		#NULL!		2	7	5	7	#NULL!	2	0	1	0	0	0	0	0	0	0	1	2		10	5	16376
1	4	2				2	0	1	1		2	2	5	2	1	1	0	0	0	0	1	2	1	2	5		2		#NULL!	2	1	#NULL!	#NULL!	5	0	0	0	0	1	0	0	0	0	1	2		6	3	7071
1	2	4			Mekelle_GH	1	1	4	2		2	2	5	7	3	2	2	0	0	2	1	1	3	3	4		3		#NULL!	3	2	#NULL!	#NULL!	9	0	0	0	0	0	0	0	0	1	1	1		25	25	9056
1	4	2				1	1	4	1		2	2	5	6	3	2	1	0	0	1	1	1	2	2	6		3		#NULL!	3	2	#NULL!	#NULL!	4	0	0	0	1	0	0	0	0	0	2	#NULL!		34	12	10150
1	1	5				1	1	2	1		2	2	5	3	2	1	1	0	0	1	1	2	1	3	8	Psychiatrist	3		#NULL!	3	2	#NULL!	#NULL!	3	0	0	1	0	0	0	0	0	0	2	#NULL!		8	7	8017
1	1	5				2	0	2	1		2	2	6	3	2	1	1	0	1	2	1	2	4	3	3		#NULL!		2	7	5	6	#NULL!	1 6	1	0	0	0	0	1	0	0	0	1	2		4	4	16000
1	1	5				2	0	1	1		1	1	#NULL!	1	1	1	0	0	0	0	2	2	1	3	8	Dental related	3		#NULL!	3	2	#NULL!	#NULL!	4	0	0	0	1	0	0	0	0	0	2	#NULL!		1	1	4500
1	2	4			Mekelle_GH	1	1	4	1		2	2	7	4	2	1	0	0	0	0	1	1	2	2	4		3		#NULL!	3	2	#NULL!	#NULL!	4	0	0	0	1	0	0	0	0	0	2	#NULL!		25	12	9056
1	2	4			Mekelle_GH	2	0	4	1		2	2	5	5	3	2	1	0	0	1	1	1	2	3	4		3		#NULL!	3	2	#NULL!	#NULL!	4	0	0	0	1	0	0	0	0	0	2	#NULL!		27	15	9056
1	2	4			Mekelle_GH	2	0	1	1		1	1	#NULL!	3	2	1	0	0	0	0	1	2	1	3	5		3		#NULL!	3	2	#NULL!	#NULL!	5	0	0	0	0	1	0	0	0	0	2	#NULL!		6	1	7071
1	1	5				2	0	2	1		2	2	5	3	2	1	1	0	0	1	1	2	1	2	2		3		#NULL!	3	2	#NULL!	#NULL!	2	0	1	0	0	0	0	0	0	0	2	#NULL!		8	5	7071
1	1	5				1	1	2	1		1	1	#NULL!	1	1	1	0	0	0	0	2	2	1	2	2		3		#NULL!	3	2	#NULL!	#NULL!	3	0	0	1	0	0	0	0	0	0	2	#NULL!		8	5	7071
1	1	5				1	1	2	1		1	1	#NULL!	1	1	1	0	0	0	0	2	2	1	2	1		3		#NULL!	3	2	#NULL!	#NULL!	9	0	0	0	0	0	0	0	0	1	2	#NULL!		10	6	8400
1	5	1	Melbe Health post			2	0	2	1		2	2	2	5	3	2	3	1	0	4	1	1	2	3	7		2		#NULL!	2	1	#NULL!	#NULL!	8	0	0	0	0	0	0	0	1	0	2	#NULL!		18	15	9056
1	1	5				2	0	1	4		1	1	#NULL!	1	1	1	0	0	0	0	2	2	3	2	2		3		#NULL!	3	2	#NULL!	#NULL!	3	0	0	1	0	0	0	0	0	0	2	#NULL!		3	3	8400
1	1	5				2	0	2	1		2	2	5	7	3	2	5	0	0	5	1	2	1	3	2		3		#NULL!	3	2	#NULL!	#NULL!	4	0	0	0	1	0	0	0	0	0	2	#NULL!		15	10	10569
1	4	2				2	0	1	1		2	2	6	4	2	1	2	0	0	2	1	2	1	5	5		2		#NULL!	2	1	#NULL!	#NULL!	5	0	0	0	0	1	0	0	0	0	2	#NULL!		8	5	5055
1	3	3		Selekleka_PH		2	0	4	1		1	1	#NULL!	2	1	1	1	0	0	1	2	2	1	3	4		2		#NULL!	2	1	#NULL!	#NULL!	3	0	0	1	0	0	0	0	0	0	2	#NULL!		29	13	6000
1	3	3		Selekleka_PH		1	1	2	1		2	2	1	4	2	1	1	1	0	2	1	2	1	3	4		3		#NULL!	3	2	#NULL!	#NULL!	3	0	0	1	0	0	0	0	0	0	1	1		8	3	7071
1	3	3		Selekleka_PH		2	0	3	1		4	3	#NULL!	9	3	2	8	0	0	8	1	1	2	2	4		2		#NULL!	2	1	#NULL!	#NULL!	3	0	0	1	0	0	0	0	0	0	2	#NULL!		25	25	7071
1	3	3		Selekleka_PH		2	0	4	1		2	2	5	6	3	2	4	0	0	4	1	1	2	3	4		3		#NULL!	3	2	#NULL!	#NULL!	4	0	0	0	1	0	0	0	0	0	2	#NULL!		16	10	8017
1	1	5				2	0	2	1		2	2	6	5	3	2	3	0	1	4	1	1	2	2	4		3		#NULL!	3	2	#NULL!	#NULL!	9	0	0	0	0	0	0	0	0	1	2	#NULL!		9	9	9100
1	2	4			Suhul_GH	1	1	2	1		1	1	#NULL!	1	1	1	0	0	0	0	1	2	1	3	4		3		#NULL!	3	2	#NULL!	#NULL!	3	0	0	1	0	0	0	0	0	0	2	#NULL!		8	5	6000
1	2	4			Suhul_GH	2	0	2	1		2	2	5	4	2	1	1	1	0	2	1	2	1	2	4		3		#NULL!	3	2	#NULL!	#NULL!	3	0	0	1	0	0	0	0	0	0	2	#NULL!		13	13	9056
1	2	4			Suhul_GH	2	0	2	1		2	2	5	2	1	1	0	0	0	0	1	2	1	3	4		3		#NULL!	3	2	#NULL!	#NULL!	1	1	0	0	0	0	0	0	0	0	2	#NULL!		6	2	7071
1	2	4			Suhul_GH	2	0	4	1		3	3	#NULL!	4	2	1	1	1	0	2	1	2	1	3	4		3		#NULL!	3	2	#NULL!	#NULL!	3	0	0	1	0	0	0	0	0	0	2	#NULL!		27	7	9056
1	2	4			Suhul_GH	2	0	2	1		2	2	5	5	3	2	2	1	0	3	1	2	1	3	4		3		#NULL!	3	2	#NULL!	#NULL!	3	0	0	1	0	0	0	0	0	0	2	#NULL!		5	5	7071
1	2	4			Suhul_GH	2	0	1	1		1	1	#NULL!	6	3	2	0	0	0	0	1	2	3	2	4		2		#NULL!	2	1	#NULL!	#NULL!	3	0	0	1	0	0	0	0	0	0	2	#NULL!		7	2	6050
1	2	4			Suhul_GH	2	0	3	1		2	2	3	5	3	2	3	0	0	3	2	2	1	2	1		3		#NULL!	3	2	#NULL!	#NULL!	4 3 5 6 2	0	1	1	1	1	1	0	0	0	2	#NULL!		25	16	8117
1	2	4			Suhul_GH	1	1	4	1		2	2	1	8	3	2	5	0	0	5	1	1	1	4	8	Physiotherapist	3		#NULL!	3	2	#NULL!	#NULL!	4 3	0	0	1	1	0	0	0	0	0	2	#NULL!		38	17	9056
1	2	4			Suhul_GH	1	1	1	1		1	1	#NULL!	3	2	1	0	1	0	1	1	2	1	2	4		3		#NULL!	3	2	#NULL!	#NULL!	3	0	0	1	0	0	0	0	0	0	2	#NULL!		3	1	5293
1	2	4			Suhul_GH	1	1	2	1		1	1	#NULL!	1	1	1	0	0	0	0	2	2	1	3	8	Radiographer	3		#NULL!	3	2	#NULL!	#NULL!	1 2 3 4 5 6	1	1	1	1	1	1	0	0	0	1	1		11	11	9056
1	2	4			Adigrat_GH	1	1	2	1		2	2	1	4	2	1	2	0	0	2	1	2	1	2	1		4		#NULL!	4	3	#NULL!	#NULL!	7	0	0	0	0	0	0	1	0	0	2	#NULL!		10	8	15396
1	4	2				2	0	3	1		3	3	#NULL!	3	2	1	0	0	1	1	2	2	1	3	4		2		#NULL!	2	1	#NULL!	#NULL!	1	1	0	0	0	0	0	0	0	0	2	#NULL!		22	4	7071
1	4	2				1	1	2	1		2	2	1	5	3	2	1	0	0	1	1	2	1	3	1		2		#NULL!	2	1	#NULL!	#NULL!	4	0	0	0	1	0	0	0	0	0	2	#NULL!		8	4	6193
1	1	5				1	1	3	1		2	2	3	2	1	1	0	0	0	0	1	2	4	3	3		#NULL!		2	7	5	3	#NULL!	5	0	0	0	0	1	0	0	0	0	2	#NULL!		15	7	19000
1	4	2				1	1	4	1		2	2	7	7	3	2	5	0	0	5	1	1	2	3	4		2		#NULL!	2	1	#NULL!	#NULL!	7	0	0	0	0	0	0	1	0	0	1	8		35	9	8705
1	4	2				2	0	2	1		2	2	5	6	3	2	3	0	1	4	1	1	2	3	5		2		#NULL!	2	1	#NULL!	#NULL!	5	0	0	0	0	1	0	0	0	0	2	#NULL!		10	4	6193
1	4	2				2	0	4	1		3	3	#NULL!	4	2	1	3	0	0	3	2	1	2	3	4		2		#NULL!	2	1	#NULL!	#NULL!	4	0	0	0	1	0	0	0	0	0	1	7		30	12	8017
1	5	1	Dedebit kella Tiena			2	0	2	1		2	2	6	4	2	1	2	0	0	2	2	2	1	3	7		2		#NULL!	2	1	#NULL!	#NULL!	8	0	0	0	0	0	0	0	1	0	2	#NULL!		13	5	9056
1	4	2				2	0	4	1		3	3	#NULL!	5	3	2	4	0	0	4	2	2	1	3	5		2		#NULL!	2	1	#NULL!	#NULL!	5	0	0	0	0	1	0	0	0	0	2	#NULL!		30	9	8017
1	3	3		Selekleka_PH		1	1	3	1		2	2	1	3	2	1	1	0	0	1	1	2	1	2	8	IESO	4		#NULL!	4	3	#NULL!	#NULL!	2	0	1	0	0	0	0	0	0	0	2	#NULL!		16	11	13050
1	4	2				1	1	1	1		2	2	5	4	2	1	2	0	0	2	2	2	1	3	4		3		#NULL!	3	2	#NULL!	#NULL!	1	1	0	0	0	0	0	0	0	0	2	#NULL!		9	5	8017
1	4	2				1	1	4	1		2	2	1	5	3	2	3	0	0	3	1	1	2	2	2		1		#NULL!	1	1	#NULL!	#NULL!	7	0	0	0	0	0	0	1	0	0	2	#NULL!		35	7	8017
1	4	2				2	0	2	1		2	2	5	3	2	1	1	0	0	1	1	2	1	2	5		4		#NULL!	4	3	#NULL!	#NULL!	5	0	0	0	0	1	0	0	0	0	1	6		11	9	9056
1	4	2				2	0	1	1		1	1	#NULL!	1	1	1	0	0	0	0	2	2	1	2	4		2		#NULL!	2	1	#NULL!	#NULL!	7	0	0	0	0	0	0	1	0	0	2	#NULL!		8	5	6173
1	1	5				2	0	2	1		2	2	3	2	1	1	0	0	0	0	1	2	1	2	3		#NULL!		2	7	5	1	#NULL!	4	0	0	0	1	0	0	0	0	0	2	#NULL!		5	5	16793
1	1	5				1	1	1	1		1	1	#NULL!	1	1	1	0	0	0	0	2	2	1	3	8	Physiotherapist	3		#NULL!	3	2	#NULL!	#NULL!	3 4 6 7	0	0	1	1	0	1	1	0	0	2	#NULL!		2	2	6193
1	3	3		Birshiwa_PH		1	1	2	1		2	2	6	3	2	1	1	0	0	1	2	2	1	3	4		3		#NULL!	3	2	#NULL!	#NULL!	3	0	0	1	0	0	0	0	0	0	2	#NULL!		6	3	7071
1	3	3		Birshiwa_PH		2	0	2	1		2	2	5	5	3	2	2	0	1	3	2	2	1	3	5		2		#NULL!	2	1	#NULL!	#NULL!	9	0	0	0	0	0	0	0	0	1	2	#NULL!		10	4	6190
1	3	3		Birshiwa_PH		1	1	1	1		2	2	5	3	2	1	1	0	0	1	2	2	1	2	3		#NULL!		1	6	4	#NULL!	#NULL!	4	0	0	0	1	0	0	0	0	0	1	8		3	3	10150
1	3	3		Birshiwa_PH		2	0	1	1		1	1	#NULL!	1	1	1	0	0	0	0	2	2	1	3	3		#NULL!		1	6	4	#NULL!	#NULL!	3	0	0	1	0	0	0	0	0	0	2	#NULL!		3.8	3.8	10150
1	2	4			Suhul_GH	1	1	2	1		1	1	#NULL!	1	1	1	0	0	0	0	2	2	1	3	3		#NULL!		1	6	4	#NULL!	#NULL!	3	0	0	1	0	0	0	0	0	0	2	#NULL!		3	3	11305
1	4	2				1	1	2	1		2	2	7	3	2	1	1	0	0	1	1	2	1	2	5		3		#NULL!	3	2	#NULL!	#NULL!	3	0	0	1	0	0	0	0	0	0	1	5		4	4	7071
1	4	2				1	1	2	1		2	2	7	4	2	1	2	0	0	2	1	1	2	2	1		2		#NULL!	2	1	#NULL!	#NULL!	4	0	0	0	1	0	0	0	0	0	2	#NULL!		14	14	7011
1	4	2				1	1	1	3		1	1	#NULL!	3	2	1	0	1	1	2	2	2	1	2	6		3		#NULL!	3	2	#NULL!	#NULL!	1 4	1	0	0	1	0	0	0	0	0	1	5		7	7	8017
1	5	1	Fatsi Heath post			2	0	2	1		2	2	5	4	2	1	1	0	1	2	1	1	2	2	7		2		#NULL!	2	1	#NULL!	#NULL!	8	0	0	0	0	0	0	0	1	0	2	#NULL!		17	5	9056
1	4	2				2	0	2	1		3	3	#NULL!	1	1	1	0	0	0	0	2	1	1	3	6		3		#NULL!	3	2	#NULL!	#NULL!	4	0	0	0	1	0	0	0	0	0	2	#NULL!		16	4	10150
1	5	1	Adikimalk health post			2	0	2	1		2	2	5	5	3	2	3	0	0	3	1	1	2	3	7		2		#NULL!	2	1	#NULL!	#NULL!	8	0	0	0	0	0	0	0	1	0	2	#NULL!		10	4	9420
1	5	1	Adinigsti health post			2	0	2	1		2	2	5	5	3	2	3	0	0	3	1	1	2	2	7		2		#NULL!	2	1	#NULL!	#NULL!	8	0	0	0	0	0	0	0	1	0	2	#NULL!		18	8	9420
1	5	1	Selekleka health post			2	0	2	1		2	2	5	4	2	1	2	0	0	2	1	1	1	2	7		3		#NULL!	3	2	#NULL!	#NULL!	8	0	0	0	0	0	0	0	1	0	2	#NULL!		17	2	9420
1	3	3		Selekleka_PH		2	0	1	1		2	2	5	4	2	1	2	0	0	2	1	1	1	2	4		3		#NULL!	3	2	#NULL!	#NULL!	3	0	0	1	0	0	0	0	0	0	1	1		10	4	7071
1	4	2				1	1	2	1		1	1	#NULL!	1	1	1	0	0	0	0	1	2	1	3	7		3		#NULL!	3	2	#NULL!	#NULL!	7	0	0	0	0	0	0	1	0	0	1	1		6	5	9056
1	4	2				2	0	1	1		1	1	#NULL!	1	1	1	0	0	0	0	2	2	4	2	4		2		#NULL!	2	1	#NULL!	#NULL!	7	0	0	0	0	0	0	1	0	0	1	1		6	6	5383
1	4	2				2	0	1	1		1	1	#NULL!	1	1	1	0	0	0	0	2	2	1	3	4		2		#NULL!	2	1	#NULL!	#NULL!	7	0	0	0	0	0	0	1	0	0	1	10	Emergency coordinator	4	4	4225
1	4	2				1	1	1	1		1	1	#NULL!	1	1	1	0	0	0	0	2	2	1	3	5		3		#NULL!	3	2	#NULL!	#NULL!	5	0	0	0	0	1	0	0	0	0	2	#NULL!		1	1	6193
1	4	2				2	0	1	1		2	2	5	3	2	1	0	0	0	0	1	2	1	3	4		2		#NULL!	2	1	#NULL!	#NULL!	1	1	0	0	0	0	0	0	0	0	2	#NULL!		4	3	5396
1	4	2				2	0	1	1		2	2	5	3	2	1	1	0	0	1	1	2	1	3	1		2		#NULL!	2	1	#NULL!	#NULL!	4	0	0	0	1	0	0	0	0	0	2	#NULL!		4	4	5396
1	4	2				1	1	2	1		1	1	#NULL!	1	1	1	0	0	0	0	2	2	1	2	4		3		#NULL!	3	2	#NULL!	#NULL!	3	0	0	1	0	0	0	0	0	0	1	1		5	5	7071
1	4	2				1	1	1	1		2	2	5	3	2	1	1	0	0	1	1	2	1	3	1		2		#NULL!	2	1	#NULL!	#NULL!	9	0	0	0	0	0	0	0	0	1	2	#NULL!		8	4	6193
1	5	1	Hadash Tekli			2	0	2	1		3	3	#NULL!	4	2	1	3	0	0	3	1	1	2	2	7		2		#NULL!	2	1	#NULL!	#NULL!	8	0	0	0	0	0	0	0	1	0	2	#NULL!		18	4	9056
1	3	3		Birshiwa_PH		2	0	2	1		2	2	5	4	2	1	2	0	0	2	1	1	2	3	4		3		#NULL!	3	2	#NULL!	#NULL!	3	0	0	1	0	0	0	0	0	0	1	5		11	6	9050
1	3	3		Birshiwa_PH		2	0	4	1		2	2	5	6	3	2	5	0	0	5	1	1	2	3	1		3		#NULL!	3	2	#NULL!	#NULL!	9	0	0	0	0	0	0	0	0	1	2	#NULL!		25	22	8017
1	3	3		Birshiwa_PH		1	1	1	1		1	1	#NULL!	1	1	1	0	0	0	0	2	2	1	3	1		3		#NULL!	3	2	#NULL!	#NULL!	9	0	0	0	0	0	0	0	0	1	2	#NULL!		4	4	7071
1	3	3		Birshiwa_PH		2	0	4	1		3	3	#NULL!	3	2	1	2	0	0	2	2	1	2	3	4		2		#NULL!	2	1	#NULL!	#NULL!	1	1	0	0	0	0	0	0	0	0	2	#NULL!		10	9	8017
1	3	3		Birshiwa_PH		2	0	4	1		2	2	5	4	2	1	2	0	0	2	1	1	2	3	4		3		#NULL!	3	2	#NULL!	#NULL!	1	1	0	0	0	0	0	0	0	0	1	1		20	4	8017
1	3	3		Birshiwa_PH		1	1	2	1		2	2	5	4	2	1	2	0	0	2	1	2	1	2	4		3		#NULL!	3	2	#NULL!	#NULL!	5	0	0	0	0	1	0	0	0	0	1	9		5	5	9056
1	5	1	Soloda			2	0	2	1		2	2	3	5	3	2	3	0	0	3	1	2	1	2	7		2		#NULL!	2	1	#NULL!	#NULL!	8	0	0	0	0	0	0	0	1	0	1	1		17	8	9056
1	4	2				2	0	1	1		1	1	#NULL!	1	1	1	0	0	0	0	2	2	1	4	4		2		#NULL!	2	1	#NULL!	#NULL!	4	0	0	0	1	0	0	0	0	0	2	#NULL!		6	4	7071
1	4	2				2	0	1	1		2	2	5	3	2	1	1	0	0	1	1	2	1	2	8	HIT	3		#NULL!	3	2	#NULL!	#NULL!	9	0	0	0	0	0	0	0	0	1	2	#NULL!		6	4	6193
1	4	2				2	0	1	1		2	2	5	4	2	1	2	0	0	2	1	2	1	2	2		2		#NULL!	2	1	#NULL!	#NULL!	4	0	0	0	1	0	0	0	0	0	2	#NULL!		7	4	6193
1	4	2				2	0	2	1		2	2	7	4	2	1	2	0	0	2	1	2	1	3	4		2		#NULL!	2	1	#NULL!	#NULL!	4	0	0	0	1	0	0	0	0	0	2	#NULL!		11	4	7071
1	4	2				2	0	1	1		1	1	#NULL!	1	1	1	0	0	0	0	2	2	1	3	2		2		#NULL!	2	1	#NULL!	#NULL!	9	0	0	0	0	0	0	0	0	1	2	#NULL!		8	5	7071
1	4	2				2	0	2	1		2	2	5	3	2	1	1	0	0	1	1	2	1	2	4		3		#NULL!	3	2	#NULL!	#NULL!	4	0	0	0	1	0	0	0	0	0	2	#NULL!		5	2	7071
1	2	4			Adigrat_GH	2	0	1	1		2	2	6	2	1	1	0	0	0	0	2	2	1	4	4		3		#NULL!	3	2	#NULL!	#NULL!	3	0	0	1	0	0	0	0	0	0	2	#NULL!		5	5	7071
1	2	4			Adigrat_GH	2	0	2	1		2	2	5	5	3	2	3	0	0	3	1	1	2	3	4		3		#NULL!	3	2	#NULL!	#NULL!	2	0	1	0	0	0	0	0	0	0	2	#NULL!		15	8	9056
1	2	4			Adigrat_GH	1	1	2	1		2	2	5	3	2	1	1	0	0	1	1	2	1	2	1		3		#NULL!	3	2	#NULL!	#NULL!	4	0	0	0	1	0	0	0	0	0	2	#NULL!		10	4	9056
1	2	4			Adigrat_GH	2	0	2	1		2	2	5	2	1	1	0	0	0	0	1	2	1	2	4		3		#NULL!	3	2	#NULL!	#NULL!	3	0	0	1	0	0	0	0	0	0	2	#NULL!		5	5	7071
1	4	2				2	0	4	1		4	3	#NULL!	6	3	2	2	0	0	2	1	1	2	3	4		3		#NULL!	3	2	#NULL!	#NULL!	4	0	0	0	1	0	0	0	0	0	2	#NULL!		33	33	9056
1	1	5				2	0	2	1		2	2	5	4	2	1	2	0	0	2	1	1	4	2	3		#NULL!		3	8	5	#NULL!	3	4	0	0	0	1	0	0	0	0	0	1	8		9	9	19506
1	4	2				2	0	1	1		1	1	#NULL!	1	1	1	0	0	0	0	2	2	1	4	8	HIT	2		#NULL!	2	1	#NULL!	#NULL!	7	0	0	0	0	0	0	1	0	0	2	#NULL!		4	4	3974
1	5	1	Soloda			2	0	3	1		2	2	5	4	2	1	2	0	0	2	2	1	2	3	7		2		#NULL!	2	1	#NULL!	#NULL!	8	0	0	0	0	0	0	0	1	0	2	#NULL!		14	3	8017
1	2	4			Adwa_GH	1	1	2	1		2	2	6	5	3	2	2	1	1	4	2	2	3	3	5		3		#NULL!	3	2	#NULL!	#NULL!	5	0	0	0	0	1	0	0	0	0	2	#NULL!		9	9	9056
1	5	1	Wedikeshi HP			2	0	2	1		2	2	5	2	1	1	0	0	0	0	1	1	2	2	7		2		#NULL!	2	1	#NULL!	#NULL!	8	0	0	0	0	0	0	0	1	0	2	#NULL!		11	8	7071
1	5	1	Soloda			2	0	2	1		2	2	5	5	3	2	3	0	0	3	1	1	2	2	7		2		#NULL!	2	1	#NULL!	#NULL!	8	0	0	0	0	0	0	0	1	0	2	#NULL!		17	5	9056
1	1	5				1	1	2	1		2	2	5	3	2	1	1	0	0	1	1	2	1	2	2		3		#NULL!	3	2	#NULL!	#NULL!	9	0	0	0	0	0	0	0	0	1	1	1		8	7	9056
1	1	5				1	1	2	1		1	1	#NULL!	1	1	1	0	0	0	0	2	2	1	2	3		#NULL!		2	7	5	12	#NULL!	9	0	0	0	0	0	0	0	0	1	1	4		10	7	16979
1	1	5				1	1	1	1		1	1	#NULL!	1	1	1	0	0	0	0	2	2	1	3	8	Aneshtetist	3		#NULL!	3	2	#NULL!	#NULL!	2	0	1	0	0	0	0	0	0	0	2	#NULL!		5	5	10150
1	1	5				1	1	2	1		1	1	#NULL!	1	1	1	0	0	0	0	2	2	1	3	4		3		#NULL!	3	2	#NULL!	#NULL!	4	0	0	0	1	0	0	0	0	0	1	7		7	4	8017
1	1	5				1	1	2	1		2	2	5	5	3	2	2	0	1	3	1	2	1	3	4		4		#NULL!	4	3	#NULL!	#NULL!	9	0	0	0	0	0	0	0	0	1	1	1		15	14	9056
1	1	5				1	1	2	1		1	1	#NULL!	1	1	1	0	0	0	0	2	2	1	4	3		#NULL!		2	7	5	8	#NULL!	1 2 3 4	1	1	1	1	0	0	0	0	0	2	#NULL!		5	5	16979
1	1	5				1	1	2	1		2	2	5	5	3	2	1	1	0	2	1	2	1	2	3		#NULL!		2	7	5	8	#NULL!	2	0	1	0	0	0	0	0	0	0	2	#NULL!		6	6	19600
1	1	5				1	1	2	1		1	1	#NULL!	1	1	1	0	0	0	0	2	2	1	2	3		#NULL!		2	7	5	8	#NULL!	2	0	1	0	0	0	0	0	0	0	1	2		9	9	16900
1	1	5				1	1	2	1		2	2	1	3	2	1	1	0	0	1	1	2	1	3	4		3		#NULL!	3	2	#NULL!	#NULL!	6	0	0	0	0	0	1	0	0	0	2	#NULL!		8	6	8017
1	3	3		Hagere Selam PH		1	1	2	1		2	2	5	3	2	1	1	0	0	1	1	2	1	2	4		3		#NULL!	3	2	#NULL!	#NULL!	3	0	0	1	0	0	0	0	0	0	2	#NULL!		5	2	7071
1	3	3		Hagere Selam PH		2	0	2	1		2	2	5	5	3	2	3	0	0	3	1	2	1	2	4		3		#NULL!	3	2	#NULL!	#NULL!	3	0	0	1	0	0	0	0	0	0	1	1		4	4	7071
1	3	3		Hagere Selam PH		2	0	1	1		2	2	5	4	2	1	2	0	0	2	2	2	1	3	4		3		#NULL!	3	2	#NULL!	#NULL!	9	0	0	0	0	0	0	0	0	1	1	1		8	3	6193
1	4	2				2	0	1	1		2	2	6	5	3	2	2	1	0	3	1	2	1	2	6		3		#NULL!	3	2	#NULL!	#NULL!	4	0	0	0	1	0	0	0	0	0	2	#NULL!		10	3	6600
1	3	3		Hagere Selam PH		1	1	1	1		1	1	#NULL!	2	1	1	0	0	0	0	1	1	2	3	8	Biomedical	2		#NULL!	2	1	#NULL!	#NULL!	9	0	0	0	0	0	0	0	0	1	1	1		2	1	4609
1	3	3		Adi-Daero PH		2	0	4	1		3	3	#NULL!	1	1	1	0	0	0	0	2	1	2	2	4		2		#NULL!	2	1	#NULL!	#NULL!	1	1	0	0	0	0	0	0	0	0	2	#NULL!		21	15	8705
1	2	4			Adigrat_GH	2	0	3	1		5	3	#NULL!	2	1	1	1	0	0	1	1	2	1	2	4		3		#NULL!	3	2	#NULL!	#NULL!	6	0	0	0	0	0	1	0	0	0	2	#NULL!		10	4	8010
1	2	4			Adigrat_GH	1	1	1	1		1	1	#NULL!	1	1	1	0	0	0	0	2	2	4	2	3		#NULL!		1	6	4	#NULL!	#NULL!	4	0	0	0	1	0	0	0	0	0	2	#NULL!		1	1	9056
1	4	2				2	0	2	1		2	2	4	5	3	2	3	0	0	3	1	1	2	3	4		3		#NULL!	3	2	#NULL!	#NULL!	5 4	0	0	0	1	1	0	0	0	0	2	#NULL!		10	10	7377
1	4	2				2	0	1	1		1	1	#NULL!	1	1	1	0	0	0	0	2	2	1	2	1		2		#NULL!	2	1	#NULL!	#NULL!	9	0	0	0	0	0	0	0	0	1	2	#NULL!		4	4	5387
1	5	1	Adi abagie HP			2	0	2	1		2	2	2	5	3	2	3	0	0	3	1	1	2	2	7		2		#NULL!	2	1	#NULL!	#NULL!	8	0	0	0	0	0	0	0	1	0	2	#NULL!		12	3	9056
1	4	2				1	1	1	1		1	1	#NULL!	1	1	1	0	0	0	0	1	2	1	3	4		3		#NULL!	3	2	#NULL!	#NULL!	7	0	0	0	0	0	0	1	0	0	1	8		5	5	7129
1	5	1	Adi Weyane			2	0	2	1		2	2	5	5	3	2	3	0	0	3	2	2	1	3	7		2		#NULL!	2	1	#NULL!	#NULL!	8	0	0	0	0	0	0	0	1	0	2	#NULL!		17	8	9056
1	4	2				2	0	1	1		2	2	5	2	1	1	0	0	0	0	1	2	1	5	1		2		#NULL!	2	1	#NULL!	#NULL!	9	0	0	0	0	0	0	0	0	1	1	1		4	4	5038
1	4	2				2	0	2	1		2	2	7	6	3	2	3	0	2	5	1	2	1	2	4		2		#NULL!	2	1	#NULL!	#NULL!	7	0	0	0	0	0	0	1	0	0	2	#NULL!		12	7	7071
1	3	3		Hagere Selam PH		2	0	4	1		2	2	5	5	3	2	1	0	0	1	1	1	2	3	4		2		#NULL!	2	1	#NULL!	#NULL!	2	0	1	0	0	0	0	0	0	0	2	#NULL!		31	25	7071
1	3	3		Hagere Selam PH		2	0	4	1		3	3	#NULL!	4	2	1	0	0	0	0	1	1	2	2	4		2		#NULL!	2	1	#NULL!	#NULL!	1	1	0	0	0	0	0	0	0	0	2	#NULL!		30	30	8017
1	3	3		Hagere Selam PH		2	0	1	1		2	2	6	4	2	1	2	0	0	2	1	2	1	3	5		3		#NULL!	3	2	#NULL!	#NULL!	5	0	0	0	0	1	0	0	0	0	2	#NULL!		8	4	7071
1	4	2				1	1	2	1		2	2	5	4	2	1	2	0	0	2	1	2	1	3	6		3		#NULL!	3	2	#NULL!	#NULL!	4	0	0	0	1	0	0	0	0	0	2	#NULL!		16	4	10150
1	4	2				1	1	2	1		1	1	#NULL!	5	3	2	1	1	0	2	1	2	3	3	4		3		#NULL!	3	2	#NULL!	#NULL!	4 7 1	1	0	0	1	0	0	1	0	0	2	#NULL!		11	4	7071
1	1	5				1	1	2	1		2	2	6	4	2	1	2	0	0	2	1	2	3	3	3		#NULL!		2	7	5	3	#NULL!	1 2 5 4 3 8	1	1	1	1	1	0	0	1	0	2	#NULL!		8	8	16500
1	4	2				2	0	4	1		3	3	#NULL!	4	2	1	1	0	0	1	1	1	2	2	4		2		#NULL!	2	1	#NULL!	#NULL!	1	1	0	0	0	0	0	0	0	0	2	#NULL!		33	30	8017
1	1	5				2	0	1	1		1	1	#NULL!	3	2	1	1	1	0	2	1	2	1	3	4		2		#NULL!	2	1	#NULL!	#NULL!	6	0	0	0	0	0	1	0	0	0	2	#NULL!		3	3	5300
1	1	5				1	1	2	1		2	2	5	4	2	1	2	0	0	2	2	2	1	3	4		3		#NULL!	3	2	#NULL!	#NULL!	6	0	0	0	0	0	1	0	0	0	2	#NULL!		9	9	7071
1	1	5				1	1	1	1		2	2	5	2	1	1	0	0	0	0	2	2	1	3	4		3		#NULL!	3	2	#NULL!	#NULL!	1	1	0	0	0	0	0	0	0	0	2	#NULL!		7	3	7071
1	1	5				1	1	2	1		2	2	1	2	1	1	0	0	0	0	2	2	1	2	3		#NULL!		1	6	4	#NULL!	#NULL!	7	0	0	0	0	0	0	1	0	0	2	#NULL!		5	5	12579
1	5	1	Peter Chula Health Post			2	0	2	1		2	2	5	4	2	1	2	0	0	2	1	2	1	3	7		2		#NULL!	2	1	#NULL!	#NULL!	8	0	0	0	0	0	0	0	1	0	2	#NULL!		17	2	9056
1	1	5				1	1	2	1		1	1	#NULL!	1	1	1	0	0	0	0	2	2	1	2	3		#NULL!		1	6	4	#NULL!	#NULL!	4	0	0	0	1	0	0	0	0	0	2	#NULL!		4	1	12579
1	3	3		Doha PH		2	0	1	1		1	1	#NULL!	1	1	1	0	0	0	0	2	2	1	2	4		3		#NULL!	3	2	#NULL!	#NULL!	4	0	0	0	1	0	0	0	0	0	2	#NULL!		6	6	8017
1	3	3		Doha PH		1	1	1	1		1	1	#NULL!	1	1	1	0	0	0	0	2	2	1	3	2		2		#NULL!	2	1	#NULL!	#NULL!	9	0	0	0	0	0	0	0	0	1	2	#NULL!		6	4	5358
1	3	3		Doha PH		1	1	1	1		1	1	#NULL!	1	1	1	0	0	0	0	2	2	1	3	4		2		#NULL!	2	1	#NULL!	#NULL!	7	0	0	0	0	0	0	1	0	0	2	#NULL!		9	9	6193
1	3	3		Selekleka_PH		2	0	3	1		2	2	7	6	3	2	3	0	0	3	1	1	1	3	4		3		#NULL!	3	2	#NULL!	#NULL!	7	0	0	0	0	0	0	1	0	0	2	#NULL!		16	10	7071
1	3	3		Selekleka_PH		1	1	1	1		1	1	#NULL!	1	1	1	0	0	0	0	2	1	1	3	4		3		#NULL!	3	2	#NULL!	#NULL!	7	0	0	0	0	0	0	1	0	0	2	#NULL!		3	3	7071
1	4	2				1	1	2	1		2	2	5	2	1	1	0	0	0	0	1	1	1	3	4		3		#NULL!	3	2	#NULL!	#NULL!	7	0	0	0	0	0	0	1	0	0	2	#NULL!		8	5	9020
1	3	3		Firesemaetat_PH		1	1	3	1		2	2	5	6	3	2	3	0	1	4	1	1	2	3	8	Public Health	4		#NULL!	4	3	#NULL!	#NULL!	9	0	0	0	0	0	0	0	0	1	1	8		16	8	13926
1	3	3		Firesemaetat_PH		1	1	1	1		1	1	#NULL!	1	1	1	0	0	0	0	2	2	1	2	5		3		#NULL!	3	2	#NULL!	#NULL!	5	0	0	0	0	1	0	0	0	0	2	#NULL!		4	4	7071
1	3	3		Firesemaetat_PH		2	0	1	1		2	2	5	4	2	1	2	0	0	2	2	2	1	2	1		2		#NULL!	2	1	#NULL!	#NULL!	4	0	0	0	1	0	0	0	0	0	2	#NULL!		5	4	5321
1	3	3		Firesemaetat_PH		2	0	1	1		2	2	5	3	2	1	1	0	0	1	1	2	1	2	4		3		#NULL!	3	2	#NULL!	#NULL!	3	0	0	1	0	0	0	0	0	0	2	#NULL!		6	3	7071
1	3	3		Firesemaetat_PH		1	1	3	1		2	2	5	5	3	2	2	0	0	2	2	2	1	3	6		3		#NULL!	3	2	#NULL!	#NULL!	4	0	0	0	1	0	0	0	0	0	1	8		15	6	10150
1	3	3		Doha PH		2	0	2	3		2	2	5	5	3	2	2	0	1	3	1	2	1	2	4		3		#NULL!	3	2	#NULL!	#NULL!	3	0	0	1	0	0	0	0	0	0	2	#NULL!		7	7	7071
1	3	3		Doha PH		1	1	2	3		2	2	8	5	3	2	2	1	0	3	1	2	1	3	4		3		#NULL!	3	2	#NULL!	#NULL!	4	0	0	0	1	0	0	0	0	0	1	8		15	15	8017
1	1	5				1	1	2	1		2	2	5	4	2	1	1	0	0	1	1	2	4	3	3		#NULL!		2	7	5	11	#NULL!	6 2	0	1	0	0	0	1	0	0	0	1	8		8	4	16500
1	3	3		Wukro Maray PH		1	1	2	1		2	2	5	5	3	2	3	0	0	3	1	2	1	3	8	Master of Healthcare and Hospital Admnistration	4		#NULL!	4	3	#NULL!	#NULL!	9	0	0	0	0	0	0	0	0	1	1	10	Chief Executive Officer (CEO)	10	4	13542
1	3	3		Wukro Maray PH		1	1	1	1		2	2	5	3	2	1	1	0	0	1	1	2	1	3	2		3		#NULL!	3	2	#NULL!	#NULL!	4	0	0	0	1	0	0	0	0	0	1	5		3	1	7071
1	3	3		Wukro Maray PH		2	0	1	1		2	2	3	4	2	1	1	1	0	2	1	1	2	2	4		3		#NULL!	3	2	#NULL!	#NULL!	1	1	0	0	0	0	0	0	0	0	2	#NULL!		3	3	7071
1	3	3		Wukro Maray PH		1	1	2	1		1	1	#NULL!	1	1	1	0	0	0	0	2	2	1	2	4		3		#NULL!	3	2	#NULL!	#NULL!	4	0	0	0	1	0	0	0	0	0	2	#NULL!		6	3	7071
1	4	2				2	0	1	1		2	2	5	4	2	1	2	0	0	2	2	2	1	2	4		2		#NULL!	2	1	#NULL!	#NULL!	4	0	0	0	1	0	0	0	0	0	2	#NULL!		9	6	6393
1	4	2				2	0	4	1		4	3	#NULL!	4	2	1	1	0	2	3	1	2	1	3	4		2		#NULL!	2	1	#NULL!	#NULL!	9	0	0	0	0	0	0	0	0	1	2	#NULL!		30	13	9056
1	4	2				2	0	2	1		2	2	6	4	2	1	2	0	0	2	2	2	1	3	4		3		#NULL!	3	2	#NULL!	#NULL!	7	0	0	0	0	0	0	1	0	0	2	#NULL!		8	8	7377
1	4	2				1	1	1	1		2	2	8	2	1	1	0	0	0	0	2	2	1	2	4		2		#NULL!	2	1	#NULL!	#NULL!	7	0	0	0	0	0	0	1	0	0	1	8		8	5	6193
1	4	2				2	0	1	1		1	1	#NULL!	1	1	1	0	0	0	0	2	2	1	2	4		2		#NULL!	2	1	#NULL!	#NULL!	7	0	0	0	0	0	0	1	0	0	2	#NULL!		6	6	5358
1	4	2				2	0	2	1		2	2	5	4	2	1	2	0	0	2	2	2	1	2	4		2		#NULL!	2	1	#NULL!	#NULL!	1	1	0	0	0	0	0	0	0	0	1	1		8	8	6193
1	4	2				2	0	2	1		2	2	5	5	3	2	2	0	1	3	1	2	1	2	5		2		#NULL!	2	1	#NULL!	#NULL!	5	0	0	0	0	1	0	0	0	0	2	#NULL!		10	8	6193
1	4	2				2	0	4	1		2	2	6	3	2	1	2	0	0	2	1	2	1	2	7		2		#NULL!	2	1	#NULL!	#NULL!	8	0	0	0	0	0	0	0	1	0	2	#NULL!		18	8	9056
1	4	2				2	0	1	1		1	1	#NULL!	1	1	1	0	0	0	0	2	2	1	3	4		3		#NULL!	3	2	#NULL!	#NULL!	7 4	0	0	0	1	0	0	1	0	0	2	#NULL!		4	3	7071
1	4	2				2	0	1	1		2	2	5	5	3	2	3	0	0	3	1	2	3	2	8	HIT	2		#NULL!	2	1	#NULL!	#NULL!	7	0	0	0	0	0	0	1	0	0	2	#NULL!		9	9	5358
1	4	2				1	1	2	1		2	2	5	3	2	1	1	0	0	1	1	2	1	3	6		3		#NULL!	3	2	#NULL!	#NULL!	7 4 1 5	1	0	0	1	1	0	1	0	0	1	8		7	3	8017
1	4	2				1	1	2	1		1	1	#NULL!	1	1	1	0	0	0	0	2	2	1	3	6		3		#NULL!	3	2	#NULL!	#NULL!	5 7 8 4 3 1	1	0	1	1	1	0	1	1	0	1	8		6	3	8017
1	4	2				2	0	1	1		1	1	#NULL!	1	1	1	0	0	0	0	2	2	1	3	1		2		#NULL!	2	1	#NULL!	#NULL!	4	0	0	0	1	0	0	0	0	0	2	#NULL!		4	4	5359
1	4	2				1	1	1	1		1	1	#NULL!	1	1	1	0	0	0	0	2	2	1	2	3		#NULL!		1	6	4	#NULL!	#NULL!	7 4 1 5	1	0	0	1	1	0	1	0	0	2	#NULL!		1	1	9056
1	2	4			Adwa_GH	2	0	4	1		4	3	#NULL!	4	2	1	0	0	1	1	1	1	2	3	5		3		#NULL!	3	2	#NULL!	#NULL!	5 7	0	0	0	0	1	0	1	0	0	2	#NULL!		35	11	9056
1	2	4			Adwa_GH	2	0	1	1		2	2	3	3	2	1	1	0	0	1	2	2	3	2	4		3		#NULL!	3	2	#NULL!	#NULL!	5	0	0	0	0	1	0	0	0	0	2	#NULL!		3	3	5353
1	2	4			Adigrat_GH	2	0	2	1		2	2	3	5	3	2	3	0	0	3	1	2	1	3	4		3		#NULL!	3	2	#NULL!	#NULL!	7	0	0	0	0	0	0	1	0	0	2	#NULL!		15	8	9056
1	3	3		Wukro Maray PH		2	0	1	1		1	1	#NULL!	1	1	1	0	0	0	0	2	1	1	3	4		3		#NULL!	3	2	#NULL!	#NULL!	7	0	0	0	0	0	0	1	0	0	2	#NULL!		3	3	7071
1	3	3		Wukro Maray PH		1	1	3	1		2	2	7	5	3	2	3	0	0	3	1	1	1	3	4		2		#NULL!	2	1	#NULL!	#NULL!	7	0	0	0	0	0	0	1	0	0	2	#NULL!		13	8	7071
1	3	3		Wukro Maray PH		2	0	3	1		2	2	5	6	3	2	1	0	0	1	1	1	2	3	4		2		#NULL!	2	1	#NULL!	#NULL!	7	0	0	0	0	0	0	1	0	0	2	#NULL!		12	12	8017
1	3	3		Wukro Maray PH		2	0	4	1		3	3	#NULL!	3	2	1	0	0	0	0	2	1	2	2	4		2		#NULL!	2	1	#NULL!	#NULL!	3	0	0	1	0	0	0	0	0	0	2	#NULL!		13	13	8017
1	3	3		Wukro Maray PH		1	1	4	1		3	3	#NULL!	4	2	1	1	1	0	2	2	1	1	3	6		3		#NULL!	3	2	#NULL!	#NULL!	7	0	0	0	0	0	0	1	0	0	2	#NULL!		7	7	7349
1	3	3		Wukro Maray PH		1	1	2	1		2	2	5	6	3	2	4	0	0	4	1	2	1	3	3		#NULL!		1	6	4	#NULL!	#NULL!	7	0	0	0	0	0	0	1	0	0	2	#NULL!		5	5	10150
1	1	5				1	1	2	1		2	2	1	4	2	1	2	0	0	2	1	2	4	3	3		#NULL!		2	7	5	6	#NULL!	6	0	0	0	0	0	1	0	0	0	1	8		8	3	16979
1	1	5				1	1	2	1		2	2	5	2	1	1	0	0	0	0	1	2	1	3	3		#NULL!		1	6	4	#NULL!	#NULL!	4 1 3	1	0	1	1	0	0	0	0	0	2	#NULL!		3	1	12579
1	1	5				2	0	2	1		2	2	6	3	2	1	0	0	0	0	2	2	4	3	3		#NULL!		1	6	4	#NULL!	#NULL!	3 4 5 1 2 6	1	1	1	1	1	1	0	0	0	1	5		2	2	12579
1	1	5				2	0	1	1		1	1	#NULL!	1	1	1	0	0	0	0	2	2	1	2	3		#NULL!		1	6	4	#NULL!	#NULL!	4	0	0	0	1	0	0	0	0	0	2	#NULL!		1	1	12579
1	4	2				2	0	2	1		2	2	5	6	3	2	2	1	0	3	1	2	3	3	2		2		#NULL!	2	1	#NULL!	#NULL!	9	0	0	0	0	0	0	0	0	1	2	#NULL!		8	8	4636
1	3	3		Firesemaetat_PH		2	0	1	1		1	1	#NULL!	1	1	1	0	0	0	0	2	2	1	2	5		3		#NULL!	3	2	#NULL!	#NULL!	5	0	0	0	0	1	0	0	0	0	1	1		5	5	7071
1	1	5				1	1	2	1		2	2	5	5	3	2	2	0	0	2	1	2	4	3	3		#NULL!		2	7	5	4	#NULL!	1 3 4 6	1	0	1	1	0	1	0	0	0	2	#NULL!		3	3	16979
1	4	2				2	0	1	1		1	1	#NULL!	1	1	1	0	0	0	0	1	2	1	2	4		3		#NULL!	3	2	#NULL!	#NULL!	7	0	0	0	0	0	0	1	0	0	2	#NULL!		8	5	7071
1	1	5				1	1	1	1		1	1	#NULL!	1	1	1	0	0	0	0	2	2	1	3	3		#NULL!		1	6	4	#NULL!	#NULL!	5	0	0	0	0	1	0	0	0	0	2	#NULL!		3	3	12579
1	4	2				2	0	1	1		2	2	6	3	2	1	1	0	0	1	2	2	1	3	7		2		#NULL!	2	1	#NULL!	#NULL!	8	0	0	0	0	0	0	0	1	0	2	#NULL!		6	3	6193
1	1	5				2	0	2	2		2	2	5	4	2	1	2	0	0	2	1	2	1	3	4		3		#NULL!	3	2	#NULL!	#NULL!	3	0	0	1	0	0	0	0	0	0	2	#NULL!		7	7	5658
1	1	5				2	0	1	1		1	1	#NULL!	1	1	1	0	0	0	0	2	2	1	3	4		3		#NULL!	3	2	#NULL!	#NULL!	3	0	0	1	0	0	0	0	0	0	2	#NULL!		4	4	5308
1	1	5				2	0	1	1		2	2	5	3	2	1	1	0	0	1	1	2	1	2	4		3		#NULL!	3	2	#NULL!	#NULL!	1	1	0	0	0	0	0	0	0	0	2	#NULL!		7	6	8017
1	1	5				2	0	1	1		1	1	#NULL!	1	1	1	0	0	0	0	2	2	1	3	4		2		#NULL!	2	1	#NULL!	#NULL!	1	1	0	0	0	0	0	0	0	0	2	#NULL!		4	4	5300
1	1	5				2	0	1	1		1	1	#NULL!	1	1	1	0	0	0	0	2	2	1	2	4		2		#NULL!	2	1	#NULL!	#NULL!	1	1	0	0	0	0	0	0	0	0	2	#NULL!		3	3	5300
1	1	5				1	1	2	1		2	2	1	4	2	1	2	0	0	2	1	2	1	3	4		3		#NULL!	3	2	#NULL!	#NULL!	1	1	0	0	0	0	0	0	0	0	2	#NULL!		8	6	8017
1	4	2				2	0	4	1		4	3	#NULL!	7	3	2	0	0	0	0	1	1	3	3	4		2		#NULL!	2	1	#NULL!	#NULL!	4	0	0	0	1	0	0	0	0	0	2	#NULL!		32	12	8017
1	1	5				2	0	2	1		2	2	3	6	3	2	4	0	0	4	1	1	2	2	1		4		#NULL!	4	3	#NULL!	#NULL!	9	0	0	0	0	0	0	0	0	1	2	#NULL!		15	12	11350
1	4	2				1	1	1	1		1	1	#NULL!	5	3	2	0	1	0	1	1	1	3	3	2		3		#NULL!	3	2	#NULL!	#NULL!	3	0	0	1	0	0	0	0	0	0	2	#NULL!		4	3	7071
1	1	5				1	1	2	1		2	2	5	3	2	1	1	0	0	1	1	2	1	3	4		3		#NULL!	3	2	#NULL!	#NULL!	6	0	0	0	0	0	1	0	0	0	2	#NULL!		8	6	7071
1	1	5				2	0	2	1		2	2	5	5	3	2	2	0	0	2	1	1	2	2	4		3		#NULL!	3	2	#NULL!	#NULL!	6	0	0	0	0	0	1	0	0	0	1	10	network leader	12	8	8015
1	1	5				2	0	2	1		2	2	5	7	3	2	3	1	1	5	1	1	2	2	4		3		#NULL!	3	2	#NULL!	#NULL!	6	0	0	0	0	0	1	0	0	0	2	#NULL!		12	12	8015
1	1	5				2	0	1	1		2	2	6	5	3	2	2	0	0	2	1	2	1	3	4		2		#NULL!	2	1	#NULL!	#NULL!	6	0	0	0	0	0	1	0	0	0	2	#NULL!		8	6	6100
1	4	2				2	0	4	1		2	2	1	6	3	2	0	0	0	0	2	1	3	2	6		3		#NULL!	3	2	#NULL!	#NULL!	4 7	0	0	0	1	0	0	1	0	0	1	2		25	5	7300
1	4	2				2	0	3	1		3	3	#NULL!	3	2	1	0	0	0	0	1	1	3	3	4		2		#NULL!	2	1	#NULL!	#NULL!	4 6 7 8 1	1	0	0	1	0	1	1	1	0	1	7		25	11	8018
1	4	2				2	0	3	1		2	2	1	5	3	2	1	0	0	1	1	1	3	3	4		2		#NULL!	2	1	#NULL!	#NULL!	5 1 4	1	0	0	1	1	0	0	0	0	2	#NULL!		26	11	8018
1	4	2				2	0	3	1		2	2	1	5	3	2	1	0	0	1	1	2	1	3	1		2		#NULL!	2	1	#NULL!	#NULL!	4 5 1	1	0	0	1	1	0	0	0	0	1	1		19	8	5358
1	1	5				2	0	1	1		2	2	5	2	1	1	0	0	0	0	1	2	1	2	4		2		#NULL!	2	1	#NULL!	#NULL!	6	0	0	0	0	0	1	0	0	0	2	#NULL!		3	3	5300
1	1	5				2	0	3	1		2	2	5	5	3	2	0	0	0	0	1	2	1	3	4		3		#NULL!	3	2	#NULL!	#NULL!	3	0	0	1	0	0	0	0	0	0	2	#NULL!		28	10	9056
1	1	5				2	0	1	1		2	2	5	3	2	1	1	0	0	1	1	1	2	2	4		3		#NULL!	3	2	#NULL!	#NULL!	3	0	0	1	0	0	0	0	0	0	2	#NULL!		8	4	8161
1	1	5				2	0	4	1		4	3	#NULL!	5	3	2	2	0	0	2	1	2	1	3	4		3		#NULL!	3	2	#NULL!	#NULL!	3	0	0	1	0	0	0	0	0	0	2	#NULL!		27	7	7071
1	1	5				2	0	1	1		2	2	5	4	2	1	2	0	0	2	1	2	1	3	4		3		#NULL!	3	2	#NULL!	#NULL!	2	0	1	0	0	0	0	0	0	0	2	#NULL!		8	7	7071
1	1	5				2	0	1	1		1	1	#NULL!	1	1	1	0	0	0	0	2	2	1	3	4		2		#NULL!	2	1	#NULL!	#NULL!	2	0	1	0	0	0	0	0	0	0	2	#NULL!		6	6	7071
1	1	5				1	1	2	1		2	2	5	4	2	1	2	0	0	2	1	2	1	3	4		3		#NULL!	3	2	#NULL!	#NULL!	2	0	1	0	0	0	0	0	0	0	2	#NULL!		9	7	8017
1	1	5				2	0	1	1		3	3	#NULL!	2	1	1	1	0	0	1	2	2	3	4	4		3		#NULL!	3	2	#NULL!	#NULL!	1	1	0	0	0	0	0	0	0	0	2	#NULL!		2	2	8017
1	1	5				2	0	1	1		2	2	5	4	2	1	2	0	0	2	1	2	1	3	4		3		#NULL!	3	2	#NULL!	#NULL!	1	1	0	0	0	0	0	0	0	0	2	#NULL!		5	5	7071
1	1	5				2	0	2	1		2	2	5	5	3	2	3	0	0	3	1	2	1	2	4		3		#NULL!	3	2	#NULL!	#NULL!	2	0	1	0	0	0	0	0	0	0	2	#NULL!		7	5	8017
1	1	5				1	1	1	1		1	1	#NULL!	2	1	1	0	0	0	0	1	2	1	3	5		3		#NULL!	3	2	#NULL!	#NULL!	5	0	0	0	0	1	0	0	0	0	2	#NULL!		7	5	8017
1	1	5				2	0	1	1		2	2	5	7	3	2	1	0	0	1	1	2	3	3	5		3		#NULL!	3	2	#NULL!	#NULL!	5	0	0	0	0	1	0	0	0	0	2	#NULL!		6	4	7153
1	1	5				2	0	2	1		2	2	5	4	2	1	2	0	0	2	1	2	1	3	5		3		#NULL!	3	2	#NULL!	#NULL!	5	0	0	0	0	1	0	0	0	0	2	#NULL!		11	8	8017
1	1	5				1	1	2	1		2	2	5	4	2	1	2	0	0	2	1	1	2	3	8	Radiographer	3		#NULL!	3	2	#NULL!	#NULL!	9	0	0	0	0	0	0	0	0	1	2	#NULL!		10	6	10150
1	1	5				2	0	3	1		2	2	5	4	2	1	2	0	0	2	2	2	1	2	4		3		#NULL!	3	2	#NULL!	#NULL!	6	0	0	0	0	0	1	0	0	0	1	10	network leader	18	16	9056
1	1	5				1	1	3	1		2	2	5	5	3	2	3	0	0	3	1	2	1	3	5		3		#NULL!	3	2	#NULL!	#NULL!	5	0	0	0	0	1	0	0	0	0	2	#NULL!		15	8	9056
1	1	5				2	0	1	1		2	2	5	3	2	1	0	0	1	1	1	2	1	2	5		3		#NULL!	3	2	#NULL!	#NULL!	5	0	0	0	0	1	0	0	0	0	2	#NULL!		5	2	7071
1	1	5				2	0	1	1		2	2	5	3	2	1	1	0	0	1	1	2	1	3	5		3		#NULL!	3	2	#NULL!	#NULL!	5 9	0	0	0	0	1	0	0	0	1	2	#NULL!		6	2	7071
1	1	5				1	1	2	1		2	2	5	5	3	2	3	0	1	4	1	2	3	3	5		3		#NULL!	3	2	#NULL!	#NULL!	5	0	0	0	0	1	0	0	0	0	2	#NULL!		10	5	9056
1	4	2				2	0	4	1		2	2	7	6	3	2	1	1	0	2	1	1	2	2	1		2		#NULL!	2	1	#NULL!	#NULL!	4	0	0	0	1	0	0	0	0	0	2	#NULL!		41	32	8017
1	4	2				2	0	2	1		1	1	#NULL!	1	1	1	0	0	0	0	1	2	1	1	2		3		#NULL!	3	2	#NULL!	#NULL!	4	0	0	0	1	0	0	0	0	0	2	#NULL!		6	3	8017
1	4	2				2	0	4	1		4	3	#NULL!	4	2	1	0	0	0	0	1	2	1	3	4		3		#NULL!	3	2	#NULL!	#NULL!	4	0	0	0	1	0	0	0	0	0	2	#NULL!		20	10	8017
1	4	2				2	0	2	1		2	2	5	4	2	1	2	0	0	2	1	2	1	3	6		3		#NULL!	3	2	#NULL!	#NULL!	4	0	0	0	1	0	0	0	0	0	2	#NULL!		11	9	8017
1	1	5				1	1	2	1		2	2	5	4	2	1	2	0	0	2	1	2	1	3	5		3		#NULL!	3	2	#NULL!	#NULL!	9	0	0	0	0	0	0	0	0	1	2	#NULL!		15	4	9056
1	1	5				1	1	2	1		1	1	#NULL!	1	1	1	0	0	0	0	2	2	1	2	8	Aneshtetist	4		#NULL!	4	3	#NULL!	#NULL!	2	0	1	0	0	0	0	0	0	0	2	#NULL!		7	7	12579
1	1	5				1	1	2	1		2	2	3	3	2	1	1	0	0	1	1	2	1	3	4		3		#NULL!	3	2	#NULL!	#NULL!	1	1	0	0	0	0	0	0	0	0	2	#NULL!		7	5	8017
1	1	5				2	0	2	1		2	2	3	8	3	2	5	0	0	5	1	1	2	2	4		3		#NULL!	3	2	#NULL!	#NULL!	1	1	0	0	0	0	0	0	0	0	2	#NULL!		7	4	8017
1	1	5				2	0	1	1		1	1	#NULL!	1	1	1	0	0	0	0	2	2	1	2	4		3		#NULL!	3	2	#NULL!	#NULL!	1	1	0	0	0	0	0	0	0	0	2	#NULL!		4	2	7071
1	1	5				1	1	2	1		2	2	1	3	2	1	1	0	0	1	1	2	1	2	4		2		#NULL!	2	1	#NULL!	#NULL!	1	1	0	0	0	0	0	0	0	0	2	#NULL!		5	5	5388
1	1	5				2	0	1	1		2	2	3	4	2	1	2	0	0	2	1	2	1	2	4		3		#NULL!	3	2	#NULL!	#NULL!	1	1	0	0	0	0	0	0	0	0	2	#NULL!		5	3	7071
1	1	5				1	1	1	1		1	1	#NULL!	1	1	1	0	0	0	0	2	2	1	3	4		3		#NULL!	3	2	#NULL!	#NULL!	1	1	0	0	0	0	0	0	0	0	2	#NULL!		5	4	6300
1	1	5				1	1	2	1		1	1	#NULL!	1	1	1	0	0	0	0	2	2	1	3	4		3		#NULL!	3	2	#NULL!	#NULL!	1	1	0	0	0	0	0	0	0	0	2	#NULL!		8	5	8017
1	1	5				2	0	2	1		2	2	3	4	2	1	2	0	0	2	1	2	1	2	4		3		#NULL!	3	2	#NULL!	#NULL!	1	1	0	0	0	0	0	0	0	0	2	#NULL!		8	5	8017
1	1	5				2	0	1	2		2	2	5	3	2	1	1	0	0	1	2	2	1	2	4		3		#NULL!	3	2	#NULL!	#NULL!	6	0	0	0	0	0	1	0	0	0	2	#NULL!		8	4	8100
1	1	5				2	0	2	1		2	2	5	10	3	2	5	2	0	7	2	2	3	2	4		3		#NULL!	3	2	#NULL!	#NULL!	6	0	0	0	0	0	1	0	0	0	2	#NULL!		7	5	8170
1	1	5				1	1	3	1		2	2	6	5	3	2	3	0	0	3	1	1	2	2	8	Pathology unit	4		#NULL!	4	3	#NULL!	#NULL!	9	0	0	0	0	0	0	0	0	1	1	1		20	15	12579
1	1	5				2	0	1	1		2	2	5	2	1	1	0	0	0	0	1	2	1	2	1		3		#NULL!	3	2	#NULL!	#NULL!	9	0	0	0	0	0	0	0	0	1	2	#NULL!		4	2	7100
1	1	5				1	1	2	1		2	2	5	6	3	2	4	0	0	4	1	2	1	2	1		4		#NULL!	4	3	#NULL!	#NULL!	9	0	0	0	0	0	0	0	0	1	1	10	Laboratory coordinator	16	11	11305
1	1	5				2	0	1	1		2	2	3	4	2	1	2	0	0	2	1	1	2	2	4		3		#NULL!	3	2	#NULL!	#NULL!	3	0	0	1	0	0	0	0	0	0	2	#NULL!		6	4	8100
1	1	5				2	0	3	1		4	3	#NULL!	3	2	1	1	0	0	1	1	2	1	5	4		3		#NULL!	3	2	#NULL!	#NULL!	3 9	0	0	1	0	0	0	0	0	1	2	#NULL!		24	16	9056
1	1	5				2	0	1	1		2	2	5	4	2	1	2	0	0	2	1	2	4	3	4		3		#NULL!	3	2	#NULL!	#NULL!	4	0	0	0	1	0	0	0	0	0	2	#NULL!		6	6	6600
1	1	5				2	0	2	1		2	2	5	7	3	2	5	0	0	5	1	2	4	3	4		3		#NULL!	3	2	#NULL!	#NULL!	5	0	0	0	0	1	0	0	0	0	2	#NULL!		14	12	9000
1	1	5				2	0	2	1		2	2	3	7	3	2	3	0	0	3	1	1	2	2	4		3		#NULL!	3	2	#NULL!	#NULL!	4	0	0	0	1	0	0	0	0	0	2	#NULL!		11	11	9028
1	1	5				2	0	1	1		1	1	#NULL!	3	2	1	1	0	0	1	1	2	1	2	4		3		#NULL!	3	2	#NULL!	#NULL!	3	0	0	1	0	0	0	0	0	0	2	#NULL!		7	5	6193
1	1	5				2	0	1	1		2	2	5	3	2	1	1	0	0	1	1	2	1	3	4		3		#NULL!	3	2	#NULL!	#NULL!	3	0	0	1	0	0	0	0	0	0	2	#NULL!		4	2	7071
1	1	5				2	0	2	1		2	2	5	5	3	2	3	0	0	3	1	1	2	2	4		3		#NULL!	3	2	#NULL!	#NULL!	3	0	0	1	0	0	0	0	0	0	2	#NULL!		8	5	8017
1	1	5				2	0	2	1		2	2	5	4	2	1	2	0	0	2	1	1	2	3	4		3		#NULL!	3	2	#NULL!	#NULL!	3	0	0	1	0	0	0	0	0	0	2	#NULL!		9	8	8017
1	3	3		Lekatit11_PH		2	0	2	1		2	2	6	4	2	1	2	0	0	2	1	1	2	1	1		3		#NULL!	3	2	#NULL!	#NULL!	7	0	0	0	0	0	0	1	0	0	2	#NULL!		5	4	7100
1	3	3		Lekatit11_PH		2	0	2	1		2	2	6	4	2	1	2	0	0	2	1	1	2	3	5		2		#NULL!	2	1	#NULL!	#NULL!	5	0	0	0	0	1	0	0	0	0	2	#NULL!		8	3	4600
1	4	2				2	0	1	1		1	1	#NULL!	1	1	1	0	0	0	0	1	2	1	2	4		3		#NULL!	3	2	#NULL!	#NULL!	4	0	0	0	1	0	0	0	0	0	2	#NULL!		2	1	6193
1	3	3		Lekatit11_PH		2	0	1	1		2	2	5	3	2	1	1	0	0	1	1	2	1	3	2		3		#NULL!	3	2	#NULL!	#NULL!	4	0	0	0	1	0	0	0	0	0	2	#NULL!		3	3	8017
1	3	3		Lekatit11_PH		2	0	3	1		2	2	5	4	2	1	1	0	0	1	1	2	1	3	4		3		#NULL!	3	2	#NULL!	#NULL!	1	1	0	0	0	0	0	0	0	0	2	#NULL!		25	5	8100
1	3	3		Lekatit11_PH		1	1	2	3		1	1	#NULL!	1	1	1	0	0	0	0	1	2	1	3	4		3		#NULL!	3	2	#NULL!	#NULL!	4 1	1	0	0	1	0	0	0	0	0	2	#NULL!		6	3	8017
1	4	2				2	0	1	1		2	2	6	4	2	1	1	0	0	1	1	2	1	2	2		3		#NULL!	3	2	#NULL!	#NULL!	4	0	0	0	1	0	0	0	0	0	2	#NULL!		1	1	7071
1	3	3		Lekatit11_PH		1	1	2	1		2	2	5	4	2	1	2	0	0	2	1	1	2	2	1		3		#NULL!	3	2	#NULL!	#NULL!	4	0	0	0	1	0	0	0	0	0	2	#NULL!		12	3	8017
1	3	3		Lekatit11_PH		1	1	2	1		1	1	#NULL!	8	3	2	0	1	0	1	1	2	1	2	4		3		#NULL!	3	2	#NULL!	#NULL!	1	1	0	0	0	0	0	0	0	0	2	#NULL!		6	1	7071
1	1	5				1	1	2	1		2	2	5	3	2	1	1	0	0	1	1	2	1	3	8	Pathology unit	3		#NULL!	3	2	#NULL!	#NULL!	9	0	0	0	0	0	0	0	0	1	2	#NULL!		10	7	7071
1	1	5				1	1	2	1		2	2	5	3	2	1	1	0	0	1	1	1	2	2	2		3		#NULL!	3	2	#NULL!	#NULL!	4	0	0	0	1	0	0	0	0	0	1	2		10	8	10150
1	1	5				1	1	2	1		2	2	8	2	1	1	0	0	0	0	1	2	1	3	1		3		#NULL!	3	2	#NULL!	#NULL!	9	0	0	0	0	0	0	0	0	1	2	#NULL!		3	3	7071
1	1	5				1	1	2	1		1	1	#NULL!	3	2	1	1	0	0	1	1	2	1	4	3		#NULL!		2	7	5	4	#NULL!	1 6	1	0	0	0	0	1	0	0	0	1	4		5	5	16601
1	1	5				2	0	2	1		2	2	5	7	3	2	4	0	0	4	1	2	1	3	4		3		#NULL!	3	2	#NULL!	#NULL!	3	0	0	1	0	0	0	0	0	0	2	#NULL!		9	9	8017
1	1	5				2	0	2	1		3	3	#NULL!	2	1	1	1	0	0	1	1	2	1	3	4		3		#NULL!	3	2	#NULL!	#NULL!	3	0	0	1	0	0	0	0	0	0	2	#NULL!		8	5	8017
1	1	5				2	0	1	1		2	2	5	4	2	1	2	0	0	2	1	2	1	2	4		3		#NULL!	3	2	#NULL!	#NULL!	3	0	0	1	0	0	0	0	0	0	2	#NULL!		5	2	7071
1	1	5				2	0	2	1		2	2	5	5	3	2	3	0	0	3	1	1	2	3	4		3		#NULL!	3	2	#NULL!	#NULL!	3	0	0	1	0	0	0	0	0	0	2	#NULL!		10	8	7071
1	1	5				1	1	1	1		1	1	#NULL!	1	1	1	0	0	0	0	2	2	1	2	4		3		#NULL!	3	2	#NULL!	#NULL!	2	0	1	0	0	0	0	0	0	0	2	#NULL!		6	2	7071
1	1	5				1	1	1	1		1	1	#NULL!	1	1	1	0	0	0	0	2	2	1	3	4		3		#NULL!	3	2	#NULL!	#NULL!	2	0	1	0	0	0	0	0	0	0	2	#NULL!		5	3	7071
1	3	3		Lekatit11_PH		2	0	2	1		2	2	5	7	3	2	5	0	0	5	1	2	1	2	2		3		#NULL!	3	2	#NULL!	#NULL!	4	0	0	0	1	0	0	0	0	0	2	#NULL!		6	4	8015
1	3	3		Lekatit11_PH		2	0	1	1		2	2	5	3	2	1	1	0	0	1	1	1	3	3	1		2		#NULL!	2	1	#NULL!	#NULL!	4	0	0	0	1	0	0	0	0	0	2	#NULL!		8	3	7100
1	3	3		Lekatit11_PH		1	1	1	2		2	2	7	3	2	1	0	1	0	1	1	1	3	3	4		3		#NULL!	3	2	#NULL!	#NULL!	2 1	1	1	0	0	0	0	0	0	0	2	#NULL!		4	1	7071
1	1	5				2	0	2	1		2	2	5	5	3	2	3	0	0	3	1	1	2	2	4		3		#NULL!	3	2	#NULL!	#NULL!	6	0	0	0	0	0	1	0	0	0	1	4		9	9	9056
1	1	5				2	0	1	1		1	1	#NULL!	1	1	1	0	0	0	0	2	2	1	2	4		3		#NULL!	3	2	#NULL!	#NULL!	6	0	0	0	0	0	1	0	0	0	2	#NULL!		7	5	6193
1	1	5				1	1	1	1		1	1	#NULL!	2	1	1	0	0	0	0	1	2	1	2	8	Radiographer	3		#NULL!	3	2	#NULL!	#NULL!	9	0	0	0	0	0	0	0	0	1	2	#NULL!		7	7	7071
1	1	5				2	0	2	1		1	1	#NULL!	5	3	2	0	0	1	1	2	2	1	2	4		3		#NULL!	3	2	#NULL!	#NULL!	9	0	0	0	0	0	0	0	0	1	2	#NULL!		8	5	9050
1	1	5				2	0	3	1		2	2	5	5	3	2	3	0	0	3	1	1	2	3	4		3		#NULL!	3	2	#NULL!	#NULL!	9	0	0	0	0	0	0	0	0	1	2	#NULL!		17	10	9056
1	1	5				1	1	2	1		2	2	3	3	2	1	1	0	0	1	1	2	1	4	4		3		#NULL!	3	2	#NULL!	#NULL!	4	0	0	0	1	0	0	0	0	0	1	6		6	2	8000
1	1	5				2	0	2	1		2	2	3	4	2	1	2	0	1	3	1	1	2	2	4		3		#NULL!	3	2	#NULL!	#NULL!	4	0	0	0	1	0	0	0	0	0	2	#NULL!		10	10	9054
1	1	5				2	0	3	1		2	2	3	5	3	2	3	0	1	4	1	2	1	3	4		3		#NULL!	3	2	#NULL!	#NULL!	4	0	0	0	1	0	0	0	0	0	2	#NULL!		10	5	9050
1	1	5				1	1	4	1		2	2	5	5	3	2	1	0	0	1	1	1	2	3	4		3		#NULL!	3	2	#NULL!	#NULL!	4 9	0	0	0	1	0	0	0	0	1	1	1		30	11	7100
1	4	2				1	1	4	1		2	2	1	5	3	2	3	0	0	3	1	1	3	3	6		4		#NULL!	4	3	#NULL!	#NULL!	4 1	1	0	0	1	0	0	0	0	0	1	8		25	9	12579
1	4	2				1	1	3	1		2	2	1	6	3	2	3	0	0	3	2	2	1	3	6		3		#NULL!	3	2	#NULL!	#NULL!	4 1 7	1	0	0	1	0	0	1	0	0	1	1		22	3	11305
1	1	5				2	0	1	1		2	2	5	4	2	1	2	0	0	2	1	2	1	2	4		3		#NULL!	3	2	#NULL!	#NULL!	1	1	0	0	0	0	0	0	0	0	2	#NULL!		6	6	5300
1	1	5				2	0	1	1		2	2	5	4	2	1	2	0	0	2	1	2	1	2	4		2		#NULL!	2	1	#NULL!	#NULL!	1	1	0	0	0	0	0	0	0	0	2	#NULL!		4	4	5300
1	1	5				2	0	1	1		1	1	#NULL!	1	1	1	0	0	0	0	2	2	1	2	4		3		#NULL!	3	2	#NULL!	#NULL!	1	1	0	0	0	0	0	0	0	0	2	#NULL!		5	2	7071
1	1	5				1	1	1	1		1	1	#NULL!	1	1	1	0	0	0	0	2	2	3	2	4		3		#NULL!	3	2	#NULL!	#NULL!	1	1	0	0	0	0	0	0	0	0	2	#NULL!		8	2	8017
1	1	5				1	1	1	1		1	1	#NULL!	1	1	1	0	0	0	0	2	2	1	3	4		3		#NULL!	3	2	#NULL!	#NULL!	2	0	1	0	0	0	0	0	0	0	2	#NULL!		8	6	6293
1	1	5				1	1	4	1		2	2	5	5	3	2	2	0	0	2	1	1	2	2	4		3		#NULL!	3	2	#NULL!	#NULL!	2	0	1	0	0	0	0	0	0	0	2	#NULL!		16	11	9056
1	1	5				2	0	1	1		1	1	#NULL!	1	1	1	0	0	0	0	2	2	1	2	4		3		#NULL!	3	2	#NULL!	#NULL!	2	0	1	0	0	0	0	0	0	0	2	#NULL!		4	2	7071
1	1	5				1	1	2	1		2	2	5	4	2	1	2	0	0	2	1	2	1	2	4		3		#NULL!	3	2	#NULL!	#NULL!	2	0	1	0	0	0	0	0	0	0	2	#NULL!		8	4	8017
1	1	5				2	0	1	1		1	1	#NULL!	1	1	1	0	0	0	0	2	2	1	3	5		3		#NULL!	3	2	#NULL!	#NULL!	5	0	0	0	0	1	0	0	0	0	1	6		4	4	7071
1	1	5				1	1	2	1		1	1	#NULL!	1	1	1	0	0	0	0	2	1	1	2	2		3		#NULL!	3	2	#NULL!	#NULL!	4	0	0	0	1	0	0	0	0	0	2	#NULL!		4	3	8017
1	1	5				1	1	2	1		1	1	#NULL!	1	1	1	0	0	0	0	2	1	1	2	2		3		#NULL!	3	2	#NULL!	#NULL!	4	0	0	0	1	0	0	0	0	0	2	#NULL!		5	3	8017
1	1	5				1	1	1	1		1	1	#NULL!	1	1	1	0	0	0	0	2	1	1	3	2		3		#NULL!	3	2	#NULL!	#NULL!	4	0	0	0	1	0	0	0	0	0	2	#NULL!		4	3	8017
1	1	5				2	0	1	1		1	1	#NULL!	1	1	1	0	0	0	0	2	1	1	2	2		3		#NULL!	3	2	#NULL!	#NULL!	4	0	0	0	1	0	0	0	0	0	2	#NULL!		3	3	8017
1	1	5				2	0	2	1		2	2	5	5	3	2	3	0	0	3	1	1	2	2	2		3		#NULL!	3	2	#NULL!	#NULL!	1	1	0	0	0	0	0	0	0	0	2	#NULL!		15	7	10090
1	1	5				2	0	1	1		1	1	#NULL!	1	1	1	0	0	0	0	2	2	1	2	4		2		#NULL!	2	1	#NULL!	#NULL!	2	0	1	0	0	0	0	0	0	0	2	#NULL!		5	5	5358
1	1	5				2	0	1	1		2	2	3	4	2	1	2	0	0	2	1	2	1	2	4		3		#NULL!	3	2	#NULL!	#NULL!	2	0	1	0	0	0	0	0	0	0	2	#NULL!		6	4	7071
1	1	5				1	1	2	1		2	2	5	4	2	1	2	0	0	2	1	2	1	2	4		3		#NULL!	3	2	#NULL!	#NULL!	2	0	1	0	0	0	0	0	0	0	2	#NULL!		6	4	7071
1	1	5				1	1	2	1		1	1	#NULL!	1	1	1	0	0	0	0	1	2	1	3	2		3		#NULL!	3	2	#NULL!	#NULL!	2	0	1	0	0	0	0	0	0	0	2	#NULL!		6	6	8017
1	1	5				2	0	4	1		2	2	5	5	3	2	0	0	0	0	1	1	2	2	4		3		#NULL!	3	2	#NULL!	#NULL!	6	0	0	0	0	0	1	0	0	0	1	4		16	16	9056
1	1	5				1	1	2	1		2	2	1	4	2	1	2	0	0	2	1	2	1	3	1		4		#NULL!	4	3	#NULL!	#NULL!	4	0	0	0	1	0	0	0	0	0	2	#NULL!		8	6	9056
1	1	5				1	1	1	1		1	1	#NULL!	1	1	1	0	0	0	0	2	2	1	2	1		2		#NULL!	2	1	#NULL!	#NULL!	4	0	0	0	1	0	0	0	0	0	2	#NULL!		4	3	5398
1	1	5				2	0	1	1		2	2	6	5	3	2	3	0	0	3	1	2	3	2	2		3		#NULL!	3	2	#NULL!	#NULL!	3	0	0	1	0	0	0	0	0	0	2	#NULL!		4	4	8056
1	1	5				2	0	1	1		1	1	#NULL!	4	2	1	0	0	3	3	1	2	3	2	2		3		#NULL!	3	2	#NULL!	#NULL!	3	0	0	1	0	0	0	0	0	0	2	#NULL!		4	4	7171
1	1	5				2	0	2	1		2	2	5	5	3	2	3	0	0	3	1	1	2	4	2		3		#NULL!	3	2	#NULL!	#NULL!	3	0	0	1	0	0	0	0	0	0	2	#NULL!		8	8	9056
1	1	5				1	1	3	1		2	2	5	2	1	1	0	0	0	0	1	1	2	2	2		3		#NULL!	3	2	#NULL!	#NULL!	3	0	0	1	0	0	0	0	0	0	2	#NULL!		15	8	11305
1	1	5				2	0	2	1		2	2	5	5	3	2	3	0	0	3	2	1	2	2	2		3		#NULL!	3	2	#NULL!	#NULL!	4	0	0	0	1	0	0	0	0	0	2	#NULL!		15	11	10056
1	1	5				2	0	3	1		2	2	6	5	3	2	3	0	1	4	1	1	2	3	4		3		#NULL!	3	2	#NULL!	#NULL!	4 9	0	0	0	1	0	0	0	0	1	2	#NULL!		18	15	1056
1	1	5				2	0	2	1		2	2	5	2	1	1	0	0	1	1	1	2	1	3	4		3		#NULL!	3	2	#NULL!	#NULL!	4	0	0	0	1	0	0	0	0	0	2	#NULL!		10	7	9056
1	1	5				2	0	2	1		2	2	6	7	3	2	4	1	1	6	1	1	2	2	4		4		#NULL!	4	3	#NULL!	#NULL!	4	0	0	0	1	0	0	0	0	0	1	10	Head nurse	16	14	1156
1	1	5				2	0	2	1		2	2	5	4	2	1	1	0	2	3	1	1	2	4	4		3		#NULL!	3	2	#NULL!	#NULL!	4 9	0	0	0	1	0	0	0	0	1	2	#NULL!		17	8	9056
1	1	5				2	0	3	1		2	2	5	5	3	2	3	0	0	3	1	1	1	2	4		3		#NULL!	3	2	#NULL!	#NULL!	4 9	0	0	0	1	0	0	0	0	1	2	#NULL!		20	15	9056
1	1	5				2	0	2	1		2	2	5	4	2	1	2	0	1	3	1	2	4	2	3		#NULL!		2	7	5	15	#NULL!	4	0	0	0	1	0	0	0	0	0	2	#NULL!		9	9	16000
1	1	5				2	0	1	1		2	2	5	3	2	1	1	0	0	1	1	2	3	2	4		3		#NULL!	3	2	#NULL!	#NULL!	3	0	0	1	0	0	0	0	0	0	2	#NULL!		5	2	7071
1	1	5				2	0	2	1		2	2	5	4	2	1	2	0	0	2	1	2	1	2	4		3		#NULL!	3	2	#NULL!	#NULL!	3	0	0	1	0	0	0	0	0	0	2	#NULL!		9	9	9056
1	1	5				1	1	3	1		2	2	1	5	3	2	3	0	0	3	1	1	2	3	4		3		#NULL!	3	2	#NULL!	#NULL!	3	0	0	1	0	0	0	0	0	0	2	#NULL!		15	14	9056
1	1	5				2	0	2	1		2	2	5	3	2	1	1	0	0	1	1	2	1	3	4		3		#NULL!	3	2	#NULL!	#NULL!	3	0	0	1	0	0	0	0	0	0	2	#NULL!		9	8	9056
1	3	3		Lekatit11_PH		1	1	1	1		1	1	#NULL!	6	3	2	1	1	0	2	1	1	3	2	3		#NULL!		1	6	4	#NULL!	#NULL!	4 3 1	1	0	1	1	0	0	0	0	0	2	#NULL!		1	0	9056
1	1	5				1	1	1	1		1	1	#NULL!	1	1	1	0	0	0	0	2	2	1	4	5		3		#NULL!	3	2	#NULL!	#NULL!	4	0	0	0	1	0	0	0	0	0	2	#NULL!		6	3	8017
1	1	5				2	0	1	1		1	1	#NULL!	1	1	1	0	0	0	0	2	2	1	2	3		#NULL!		1	6	4	#NULL!	#NULL!	5	0	0	0	0	1	0	0	0	0	2	#NULL!		1	0.5	12579
1	1	5				2	0	1	1		2	2	5	5	3	2	2	0	0	2	1	2	1	3	4		3		#NULL!	3	2	#NULL!	#NULL!	3	0	0	1	0	0	0	0	0	0	2	#NULL!		9	8	9051
1	1	5				2	0	1	1		2	2	5	3	2	1	1	0	0	1	2	2	1	3	4		2		#NULL!	2	1	#NULL!	#NULL!	3	0	0	1	0	0	0	0	0	0	2	#NULL!		3	3	5300
1	1	5				1	1	1	1		1	1	#NULL!	1	1	1	0	0	0	0	2	2	1	2	4		3		#NULL!	3	2	#NULL!	#NULL!	3	0	0	1	0	0	0	0	0	0	1	10	Duty of head department	3	3	6193
1	2	4			Adigrat_GH	1	1	2	1		1	1	#NULL!	1	1	1	0	0	0	0	2	2	1	4	3		#NULL!		1	6	4	#NULL!	#NULL!	1	1	0	0	0	0	0	0	0	0	2	#NULL!		1	1	8500
1	4	2				1	1	1	1		2	2	5	3	2	1	1	0	0	1	1	2	1	2	6		3		#NULL!	3	2	#NULL!	#NULL!	4	0	0	0	1	0	0	0	0	0	2	#NULL!		5	3	8017
1	4	2				2	0	2	1		2	2	5	4	2	1	2	0	0	2	1	1	2	2	4		2		#NULL!	2	1	#NULL!	#NULL!	2	0	1	0	0	0	0	0	0	0	1	10	TFU	9	7	6193
1	2	4			Adigrat_GH	2	0	2	1		4	3	#NULL!	3	2	1	2	0	0	2	2	2	1	2	2		3		#NULL!	3	2	#NULL!	#NULL!	1	1	0	0	0	0	0	0	0	0	2	#NULL!		8	8	9053
1	5	1	Wedisemro Health Post			2	0	2	1		2	2	3	4	2	1	2	0	0	2	1	2	1	2	7		2		#NULL!	2	1	#NULL!	#NULL!	8	0	0	0	0	0	0	0	1	0	2	#NULL!		10	4	7071
1	4	2				2	0	1	1		1	1	#NULL!	1	1	1	0	0	0	0	2	2	1	2	4		2		#NULL!	2	1	#NULL!	#NULL!	4	0	0	0	1	0	0	0	0	0	2	#NULL!		6	4	6193
1	4	2				2	0	1	1		2	2	5	5	3	2	2	1	0	3	1	2	1	2	5		3		#NULL!	3	2	#NULL!	#NULL!	5	0	0	0	0	1	0	0	0	0	1	6		8	8	8017
1	3	3		Freweyni_PH		1	1	2	1		1	1	#NULL!	1	1	1	0	0	0	0	1	2	1	3	4		2		#NULL!	2	1	#NULL!	#NULL!	1	1	0	0	0	0	0	0	0	0	2	#NULL!		8	4	6193
1	4	2				2	0	3	1		1	1	#NULL!	2	1	1	0	0	1	1	2	1	2	3	5		2		#NULL!	2	1	#NULL!	#NULL!	5	0	0	0	0	1	0	0	0	0	2	#NULL!		22	13	5700
1	4	2				2	0	3	1		2	2	4	5	3	2	2	0	2	4	1	1	2	3	5		2		#NULL!	2	1	#NULL!	#NULL!	5	0	0	0	0	1	0	0	0	0	1	6		29	25	5070
1	4	2				2	0	1	1		1	1	#NULL!	1	1	1	0	0	0	0	2	2	1	2	6		3		#NULL!	3	2	#NULL!	#NULL!	9	0	0	0	0	0	0	0	0	1	2	#NULL!		4	3	5945
1	4	2				2	0	1	1		2	2	4	3	2	1	1	0	0	1	1	2	3	2	4		2		#NULL!	2	1	#NULL!	#NULL!	4	0	0	0	1	0	0	0	0	0	2	#NULL!		3	3	3600
1	4	2				2	0	2	1		2	2	5	4	2	1	2	0	0	2	2	2	1	2	8	HIT	3		#NULL!	3	2	#NULL!	#NULL!	9	0	0	0	0	0	0	0	0	1	2	#NULL!		9	9	5000
1	5	1	Dejen bora Health post			2	0	2	1		1	1	#NULL!	3	2	1	1	0	0	1	2	2	1	3	7		1		#NULL!	1	1	#NULL!	#NULL!	8	0	0	0	0	0	0	0	1	0	2	#NULL!		8	8	4848
1	3	3		Freweyni_PH		2	0	1	1		2	2	3	4	2	1	1	1	0	2	1	2	1	3	4		2		#NULL!	2	1	#NULL!	#NULL!	1	1	0	0	0	0	0	0	0	0	2	#NULL!		8	8	6193
1	3	3		Freweyni_PH		2	0	1	1		2	2	5	4	2	1	1	0	1	2	1	2	1	3	5		3		#NULL!	3	2	#NULL!	#NULL!	5	0	0	0	0	1	0	0	0	0	2	#NULL!		6	5	8017
1	3	3		Freweyni_PH		2	0	1	1		1	1	#NULL!	1	1	1	0	0	0	0	2	2	1	4	8	HIT	2		#NULL!	2	1	#NULL!	#NULL!	9	0	0	0	0	0	0	0	0	1	2	#NULL!		9	9	7928
1	1	5				2	0	2	1		2	2	5	6	3	2	4	0	0	4	1	1	2	3	4		3		#NULL!	3	2	#NULL!	#NULL!	2	0	1	0	0	0	0	0	0	0	2	#NULL!		12	9	9056
1	1	5				2	0	1	1		1	1	#NULL!	1	1	1	0	0	0	0	2	2	3	3	4		3		#NULL!	3	2	#NULL!	#NULL!	2	0	1	0	0	0	0	0	0	0	2	#NULL!		7	5	8017
1	1	5				2	0	1	1		2	2	5	4	2	1	2	0	0	2	1	2	1	3	4		3		#NULL!	3	2	#NULL!	#NULL!	2	0	1	0	0	0	0	0	0	0	2	#NULL!		6	4	7071
1	1	5				2	0	2	1		2	2	3	5	3	2	3	0	0	3	1	2	1	2	4		3		#NULL!	3	2	#NULL!	#NULL!	2	0	1	0	0	0	0	0	0	0	2	#NULL!		7	5	8017
1	1	5				1	1	2	1		2	2	1	4	2	1	2	0	0	2	1	2	1	3	4		3		#NULL!	3	2	#NULL!	#NULL!	2	0	1	0	0	0	0	0	0	0	2	#NULL!		7	5	8017
1	1	5				2	0	2	1		2	2	5	5	3	2	3	0	0	3	1	2	1	2	4		3		#NULL!	3	2	#NULL!	#NULL!	2	0	1	0	0	0	0	0	0	0	2	#NULL!		8	6	8017
1	1	5				2	0	1	1		2	2	5	5	3	2	3	0	0	3	1	2	1	3	4		3		#NULL!	3	2	#NULL!	#NULL!	2	0	1	0	0	0	0	0	0	0	2	#NULL!		6	4	7071
1	3	3		Mekoni_PH		2	0	1	1		1	1	#NULL!	1	1	1	0	0	0	0	2	2	1	2	4		3		#NULL!	3	2	#NULL!	#NULL!	9	0	0	0	0	0	0	0	0	1	2	#NULL!		3	3	7071
1	3	3		Samre_PH		2	0	1	1		1	1	#NULL!	1	1	1	0	0	0	0	2	2	1	2	4		3		#NULL!	3	2	#NULL!	#NULL!	1	1	0	0	0	0	0	0	0	0	2	#NULL!		3	3	7071
1	3	3		Samre_PH		2	0	1	1		1	1	#NULL!	1	1	1	0	0	0	0	2	2	1	4	4		3		#NULL!	3	2	#NULL!	#NULL!	4	0	0	0	1	0	0	0	0	0	2	#NULL!		3	3	7071
1	3	3		Samre_PH		1	1	2	1		1	1	#NULL!	1	1	1	0	0	0	0	2	2	1	2	4		3		#NULL!	3	2	#NULL!	#NULL!	7	0	0	0	0	0	0	1	0	0	2	#NULL!		5	4	6191
1	3	3		Mekoni_PH		2	0	1	1		2	2	3	4	2	1	2	0	0	2	1	2	1	4	4		3		#NULL!	3	2	#NULL!	#NULL!	9	0	0	0	0	0	0	0	0	1	2	#NULL!		4	4	7071
1	4	2				2	0	1	1		1	1	#NULL!	3	2	1	1	1	0	2	1	2	1	2	6		3		#NULL!	3	2	#NULL!	#NULL!	4	0	0	0	1	0	0	0	0	0	1	7		3	3	7071
1	3	3		Freweyni_PH		1	1	2	1		2	2	6	6	3	2	4	0	0	4	1	2	1	2	4		2		#NULL!	2	1	#NULL!	#NULL!	4	0	0	0	1	0	0	0	0	0	2	#NULL!		9	9	6193
1	3	3		Freweyni_PH		1	1	1	1		2	2	3	6	3	2	2	2	0	4	2	2	1	3	3		#NULL!		1	6	4	#NULL!	#NULL!	4	0	0	0	1	0	0	0	0	0	1	8		3	2	9056
1	3	3		Samre_PH		2	0	1	1		1	1	#NULL!	1	1	1	0	0	0	0	2	2	1	2	4		3		#NULL!	3	2	#NULL!	#NULL!	3	0	0	1	0	0	0	0	0	0	2	#NULL!		8	5	6193
1	3	3		Samre_PH		2	0	1	1		1	1	#NULL!	1	1	1	0	0	0	0	2	2	1	3	1		2		#NULL!	2	1	#NULL!	#NULL!	9	0	0	0	0	0	0	0	0	1	2	#NULL!		5	4	5358
1	3	3		Samre_PH		2	0	1	1		2	2	5	4	2	1	2	0	0	2	2	2	1	4	6		3		#NULL!	3	2	#NULL!	#NULL!	4	0	0	0	1	0	0	0	0	0	2	#NULL!		3	1	7071
1	3	3		Samre_PH		2	0	1	1		1	1	#NULL!	1	1	1	0	0	0	0	2	2	1	2	4		3		#NULL!	3	2	#NULL!	#NULL!	4	0	0	0	1	0	0	0	0	0	1	1		3	3	7072
1	1	5				1	1	2	1		2	2	5	4	2	1	2	0	0	2	1	2	1	2	4		3		#NULL!	3	2	#NULL!	#NULL!	6	0	0	0	0	0	1	0	0	0	2	#NULL!		9	5	8017
1	1	5				1	1	2	1		2	2	6	4	2	1	2	0	0	2	1	2	1	3	4		3		#NULL!	3	2	#NULL!	#NULL!	6	0	0	0	0	0	1	0	0	0	2	#NULL!		8	8	9056
1	1	5				1	1	3	1		2	2	3	5	3	2	2	0	0	2	1	1	2	3	4		3		#NULL!	3	2	#NULL!	#NULL!	6	0	0	0	0	0	1	0	0	0	2	#NULL!		15	13	9056
1	1	5				1	1	2	1		1	1	#NULL!	1	1	1	0	0	0	0	2	2	1	3	4		3		#NULL!	3	2	#NULL!	#NULL!	6	0	0	0	0	0	1	0	0	0	2	#NULL!		9	4	8017
1	1	5				1	1	3	1		2	2	3	4	2	1	2	0	0	2	2	2	1	2	4		3		#NULL!	3	2	#NULL!	#NULL!	6	0	0	0	0	0	1	0	0	0	2	#NULL!		20	8	9056
1	1	5				2	0	3	1		2	2	5	6	3	2	1	0	0	1	1	2	1	3	4		3		#NULL!	3	2	#NULL!	#NULL!	6	0	0	0	0	0	1	0	0	0	2	#NULL!		11	8	9056
1	3	3		Semema_PH		2	0	1	1		2	2	5	4	2	1	2	0	0	2	1	1	2	2	8	HIT	2		#NULL!	2	1	#NULL!	#NULL!	9	0	0	0	0	0	0	0	0	1	2	#NULL!		5	5	3900
1	3	3		Semema_PH		1	1	2	1		2	2	5	4	2	1	2	0	0	2	2	1	1	3	3		#NULL!		1	6	4	#NULL!	#NULL!	7	0	0	0	0	0	0	1	0	0	1	8		3	3	10150
1	3	3		Semema_PH		2	0	1	1		1	1	#NULL!	1	1	1	0	0	0	0	2	1	1	3	2		2		#NULL!	2	1	#NULL!	#NULL!	7	0	0	0	0	0	0	1	0	0	2	#NULL!		6	5	6173
1	3	3		Semema_PH		2	0	1	1		1	1	#NULL!	1	1	1	0	0	0	0	2	1	1	3	1		2		#NULL!	2	1	#NULL!	#NULL!	9	0	0	0	0	0	0	0	0	1	2	#NULL!		4	4	5358
1	3	3		Semema_PH		1	1	1	1		2	2	5	2	1	1	0	0	0	0	2	2	1	3	2		3		#NULL!	3	2	#NULL!	#NULL!	9	0	0	0	0	0	0	0	0	1	1	8		4	4	9056
1	3	3		Semema_PH		2	0	1	1		1	1	#NULL!	1	1	1	0	0	0	0	2	1	1	2	2		3		#NULL!	3	2	#NULL!	#NULL!	9	0	0	0	0	0	0	0	0	1	2	#NULL!		3	3	8017
1	3	3		Semema_PH		2	0	1	1		1	1	#NULL!	1	1	1	0	0	0	0	2	1	1	2	4		3		#NULL!	3	2	#NULL!	#NULL!	4	0	0	0	1	0	0	0	0	0	2	#NULL!		1	1	6193
1	3	3		Semema_PH		2	0	1	1		1	1	#NULL!	1	1	1	0	0	0	0	2	2	1	3	5		3		#NULL!	3	2	#NULL!	#NULL!	5	0	0	0	0	1	0	0	0	0	2	#NULL!		3	3	7071
1	3	3		Semema_PH		1	1	1	1		1	1	#NULL!	1	1	1	0	0	0	0	2	2	1	3	5		3		#NULL!	3	2	#NULL!	#NULL!	5	0	0	0	0	1	0	0	0	0	2	#NULL!		2	1	6193
1	4	2				2	0	1	1		2	2	6	3	2	1	1	0	0	1	2	2	1	2	5		3		#NULL!	3	2	#NULL!	#NULL!	5	0	0	0	0	1	0	0	0	0	1	8		6	5	7071
1	4	2				2	0	3	1		4	3	#NULL!	2	1	1	0	0	0	0	1	1	2	3	4		2		#NULL!	2	1	#NULL!	#NULL!	1	1	0	0	0	0	0	0	0	0	1	5		20	20	8017
1	3	3		Freweyni_PH		1	1	2	1		2	2	1	2	1	1	0	0	0	0	1	2	1	3	4		2		#NULL!	2	1	#NULL!	#NULL!	1	1	0	0	0	0	0	0	0	0	1	1		9	5	6193
1	4	2				2	0	1	1		2	2	5	5	3	2	2	0	1	3	2	2	1	3	2		1		#NULL!	1	1	#NULL!	#NULL!	4	0	0	0	1	0	0	0	0	0	2	#NULL!		9	3	7071
1	4	2				2	0	4	1		3	3	#NULL!	3	2	1	1	0	1	2	1	1	2	3	5		2		#NULL!	2	1	#NULL!	#NULL!	5	0	0	0	0	1	0	0	0	0	2	#NULL!		35	18	8017
1	4	2				2	0	1	1		2	2	5	2	1	1	0	0	0	0	2	2	1	2	1		3		#NULL!	3	2	#NULL!	#NULL!	9	0	0	0	0	0	0	0	0	1	2	#NULL!		6	4	7071
1	4	2				1	1	2	1		2	2	5	4	2	1	1	0	1	2	1	2	1	2	5		2		#NULL!	2	1	#NULL!	#NULL!	5	0	0	0	0	1	0	0	0	0	1	6		10	10	7071
1	4	2				1	1	3	1		2	2	1	7	3	2	3	1	1	5	2	2	1	2	4		2		#NULL!	2	1	#NULL!	#NULL!	9	0	0	0	0	0	0	0	0	1	1	10	TB focal	20	13	8017
1	2	4			Mekelle_GH	2	0	1	1		1	1	#NULL!	1	1	1	0	0	0	0	1	2	1	3	4		2		#NULL!	2	1	#NULL!	#NULL!	4	0	0	0	1	0	0	0	0	0	2	#NULL!		4	3	7071
1	2	4			Suhul_GH	2	0	4	1		2	2	7	4	2	1	2	0	0	2	1	1	2	2	4		3		#NULL!	3	2	#NULL!	#NULL!	2	0	1	0	0	0	0	0	0	0	2	#NULL!		22	11	8350
1	2	4			Suhul_GH	2	0	4	1		3	3	#NULL!	2	1	1	1	0	0	1	2	2	4	3	4		3		#NULL!	3	2	#NULL!	#NULL!	2	0	1	0	0	0	0	0	0	0	2	#NULL!		20	20	8350
1	4	2				2	0	2	1		2	2	6	4	2	1	2	0	0	2	1	2	1	3	7		1		#NULL!	1	1	#NULL!	#NULL!	8	0	0	0	0	0	0	0	1	0	2	#NULL!		8	4	6061
1	4	2				2	0	1	1		2	2	5	2	1	1	0	0	0	0	2	2	1	2	7		2		#NULL!	2	1	#NULL!	#NULL!	8	0	0	0	0	0	0	0	1	0	2	#NULL!		7	5	7000
1	3	3		Mekoni_PH		1	1	1	1		1	1	#NULL!	1	1	1	0	0	0	0	2	1	1	3	3		#NULL!		1	6	4	#NULL!	#NULL!	1 3	1	0	1	0	0	0	0	0	0	2	#NULL!		1	0	9050
1	2	4			Adwa_GH	2	0	4	1		3	3	#NULL!	4	2	1	3	0	0	3	2	1	2	2	4		3		#NULL!	3	2	#NULL!	#NULL!	4	0	0	0	1	0	0	0	0	0	2	#NULL!		30	30	7071
1	2	4			Adwa_GH	1	1	4	1		2	2	1	5	3	2	3	0	0	3	1	1	2	3	4		3		#NULL!	3	2	#NULL!	#NULL!	3	0	0	1	0	0	0	0	0	0	2	#NULL!		32	8	9056
1	2	4			Adwa_GH	2	0	2	1		2	2	5	3	2	1	1	0	0	1	2	2	1	2	4		3		#NULL!	3	2	#NULL!	#NULL!	3	0	0	1	0	0	0	0	0	0	2	#NULL!		6	6	7071
1	2	4			Adwa_GH	2	0	1	1		2	2	5	4	2	1	2	0	0	2	1	2	1	2	4		3		#NULL!	3	2	#NULL!	#NULL!	5	0	0	0	0	1	0	0	0	0	2	#NULL!		8	3	7071
1	2	4			Adwa_GH	2	0	1	1		1	1	#NULL!	1	1	1	0	0	0	0	2	2	1	2	4		3		#NULL!	3	2	#NULL!	#NULL!	1	1	0	0	0	0	0	0	0	0	2	#NULL!		2	2	7071
1	2	4			Adwa_GH	2	0	1	1		2	2	5	3	2	1	1	0	0	1	1	2	1	2	4		3		#NULL!	3	2	#NULL!	#NULL!	1	1	0	0	0	0	0	0	0	0	2	#NULL!		4	4	7071
1	1	5				2	0	1	1		1	1	#NULL!	1	1	1	0	0	0	0	2	2	1	3	4		3		#NULL!	3	2	#NULL!	#NULL!	3	0	0	1	0	0	0	0	0	0	2	#NULL!		6	3	7071
1	1	5				1	1	2	2		2	2	1	3	2	1	1	0	0	1	1	2	1	2	4		3		#NULL!	3	2	#NULL!	#NULL!	3	0	0	1	0	0	0	0	0	0	2	#NULL!		7	4	8017
1	1	5				2	0	2	1		2	2	5	4	2	1	2	0	0	2	1	1	2	2	4		3		#NULL!	3	2	#NULL!	#NULL!	3	0	0	1	0	0	0	0	0	0	2	#NULL!		12	8	8017
1	1	5				2	0	2	1		2	2	5	3	2	1	1	0	0	1	1	1	2	2	4		3		#NULL!	3	2	#NULL!	#NULL!	3	0	0	1	0	0	0	0	0	0	2	#NULL!		9	9	9056
1	1	5				2	0	1	1		1	1	#NULL!	3	2	1	1	0	0	1	1	2	1	3	4		3		#NULL!	3	2	#NULL!	#NULL!	3	0	0	1	0	0	0	0	0	0	2	#NULL!		5	5	7071
1	1	5				1	1	2	1		2	2	5	3	2	1	1	0	0	1	1	2	1	3	1		3		#NULL!	3	2	#NULL!	#NULL!	9	0	0	0	0	0	0	0	0	1	1	10	Safety officer	10	5	9056
1	1	5				2	0	2	1		1	1	#NULL!	6	3	2	2	2	1	5	1	1	2	2	2		3		#NULL!	3	2	#NULL!	#NULL!	5	0	0	0	0	1	0	0	0	0	2	#NULL!		8	8	9056
1	1	5				1	1	2	1		2	2	5	3	2	1	1	0	0	1	1	2	1	2	1		3		#NULL!	3	2	#NULL!	#NULL!	9	0	0	0	0	0	0	0	0	1	2	#NULL!		8	5	7071
1	1	5				2	0	2	1		2	2	5	4	2	1	2	0	0	2	1	2	1	2	1		3		#NULL!	3	2	#NULL!	#NULL!	9	0	0	0	0	0	0	0	0	1	2	#NULL!		8	6	8100
1	3	3		Mekoni_PH		1	1	1	1		1	1	#NULL!	1	1	1	0	0	0	0	1	2	1	3	3		#NULL!		1	6	4	#NULL!	#NULL!	7	0	0	0	0	0	0	1	0	0	2	#NULL!		3	3	10150
1	3	3		Mekoni_PH		1	1	2	1		2	2	5	5	3	2	2	0	0	2	1	2	1	2	4		3		#NULL!	3	2	#NULL!	#NULL!	6	0	0	0	0	0	1	0	0	0	2	#NULL!		18	5	9056
1	3	3		Mekoni_PH		1	1	2	1		2	2	5	3	2	1	1	0	0	1	1	1	1	2	6		3		#NULL!	3	2	#NULL!	#NULL!	4	0	0	0	1	0	0	0	0	0	2	#NULL!		8	8	9085
1	4	2				2	0	2	1		2	2	3	4	2	1	2	0	0	2	1	2	1	2	4		2		#NULL!	2	1	#NULL!	#NULL!	4	0	0	0	1	0	0	0	0	0	1	1		5	3	4753
1	4	2				2	0	2	1		2	2	5	3	2	1	1	0	0	1	1	2	1	2	4		2		#NULL!	2	1	#NULL!	#NULL!	4	0	0	0	1	0	0	0	0	0	2	#NULL!		8	8	6193
1	4	2				2	0	2	1		2	2	3	5	3	2	3	0	0	3	1	2	1	3	4		2		#NULL!	2	1	#NULL!	#NULL!	4	0	0	0	1	0	0	0	0	0	2	#NULL!		8	2	6191
1	5	1	Koban Health Post			2	0	1	1		3	3	#NULL!	3	2	1	2	0	0	2	1	2	1	3	7		1		#NULL!	1	1	#NULL!	#NULL!	8	0	0	0	0	0	0	0	1	0	2	#NULL!		5	4	5392
1	5	1	Koban Health Post			2	0	1	1		2	2	5	6	3	2	2	2	0	4	1	1	3	2	7		1		#NULL!	1	1	#NULL!	#NULL!	8	0	0	0	0	0	0	0	1	0	2	#NULL!		8	3	6159
1	3	3		Lekatit11_PH		2	0	2	1		2	2	5	4	2	1	2	0	0	2	1	2	1	3	5		3		#NULL!	3	2	#NULL!	#NULL!	5	0	0	0	0	1	0	0	0	0	2	#NULL!		9	3	9056
1	3	3		Lekatit11_PH		2	0	3	1		2	2	5	4	2	1	1	0	0	1	1	1	2	2	4		3		#NULL!	3	2	#NULL!	#NULL!	4	0	0	0	1	0	0	0	0	0	2	#NULL!		16	5	9056
1	3	3		Lekatit11_PH		2	0	1	1		1	1	#NULL!	1	1	1	0	0	0	0	1	2	1	3	4		3		#NULL!	3	2	#NULL!	#NULL!	3	0	0	1	0	0	0	0	0	0	2	#NULL!		6	3	7100
1	3	3		Lekatit11_PH		1	1	2	1		2	2	7	3	2	1	1	0	0	1	1	2	1	3	1		3		#NULL!	3	2	#NULL!	#NULL!	4	0	0	0	1	0	0	0	0	0	2	#NULL!		10	3	8017
1	4	2				1	1	3	1		2	2	5	5	3	2	3	0	0	3	1	1	2	3	6		3		#NULL!	3	2	#NULL!	#NULL!	9	0	0	0	0	0	0	0	0	1	1	1		23	7	10095
1	4	2				2	0	2	1		2	2	3	3	2	1	1	0	0	1	1	2	1	3	4		2		#NULL!	2	1	#NULL!	#NULL!	9	0	0	0	0	0	0	0	0	1	2	#NULL!		10	8	5373
1	4	2				1	1	2	1		2	2	7	4	2	1	2	0	0	2	1	2	1	3	6		3		#NULL!	3	2	#NULL!	#NULL!	4 7	0	0	0	1	0	0	1	0	0	1	10	TFU+under five	12	2	7071
1	4	2				1	1	2	1		2	2	7	5	3	2	3	0	0	3	1	2	1	2	5		2		#NULL!	2	1	#NULL!	#NULL!	5	0	0	0	0	1	0	0	0	0	2	#NULL!		7	6	6193
1	5	1	Earba			2	0	1	1		1	1	#NULL!	1	1	1	0	0	0	0	2	2	1	2	7		1		#NULL!	1	1	#NULL!	#NULL!	8	0	0	0	0	0	0	0	1	0	1	10	Health extension coordinator	6	2	6173
1	3	3		Firesemaetat_PH		1	1	1	1		1	1	#NULL!	1	1	1	0	0	0	0	2	2	1	3	3		#NULL!		1	6	4	#NULL!	#NULL!	7	0	0	0	0	0	0	1	0	0	1	8		3	3	8660
1	1	5				2	0	2	1		2	2	6	7	3	2	5	0	0	5	1	1	2	2	4		3		#NULL!	3	2	#NULL!	#NULL!	4 9 7	0	0	0	1	0	0	1	0	1	2	#NULL!		14	12	9056
1	1	5				2	0	2	1		2	2	5	4	2	1	2	0	1	3	1	1	2	3	4		3		#NULL!	3	2	#NULL!	#NULL!	4 9	0	0	0	1	0	0	0	0	1	2	#NULL!		11	8	9056
1	1	5				2	0	3	1		2	2	5	4	2	1	2	0	0	2	1	2	1	3	4		3		#NULL!	3	2	#NULL!	#NULL!	3 4 9	0	0	1	1	0	0	0	0	1	2	#NULL!		10	6	9056
1	1	5				2	0	3	1		3	3	#NULL!	3	2	1	0	0	0	0	2	1	2	3	4		3		#NULL!	3	2	#NULL!	#NULL!	4 9	0	0	0	1	0	0	0	0	1	2	#NULL!		25	12	9056
1	1	5				2	0	3	1		2	2	5	4	2	1	2	0	0	2	1	2	1	3	4		3		#NULL!	3	2	#NULL!	#NULL!	5	0	0	0	0	1	0	0	0	0	2	#NULL!		10	6	9056
1	4	2				2	0	1	1		2	2	6	3	2	1	1	0	0	1	2	2	1	3	4		3		#NULL!	3	2	#NULL!	#NULL!	4	0	0	0	1	0	0	0	0	0	2	#NULL!		4	3	5358
1	4	2				2	0	1	1		2	2	5	3	2	1	1	0	0	1	2	2	1	3	6		3		#NULL!	3	2	#NULL!	#NULL!	3 4 1 6	1	0	1	1	0	1	0	0	0	2	#NULL!		5	5	8173
1	4	2				2	0	1	1		2	2	5	3	2	1	1	0	0	1	2	2	1	2	4		2		#NULL!	2	1	#NULL!	#NULL!	4 1	1	0	0	1	0	0	0	0	0	2	#NULL!		3	3	5338
1	5	1	Zengorako			2	0	1	1		2	2	5	4	2	1	2	0	0	2	1	2	1	3	7		2		#NULL!	2	1	#NULL!	#NULL!	8	0	0	0	0	0	0	0	1	0	1	1		9	3	7071
1	2	4			Adigrat_GH	2	0	1	1		1	1	#NULL!	1	1	1	0	0	0	0	2	2	1	2	4		3		#NULL!	3	2	#NULL!	#NULL!	1	1	0	0	0	0	0	0	0	0	2	#NULL!		3	3	6170
1	2	4			Adigrat_GH	1	1	1	1		2	2	1	3	2	1	1	0	1	2	2	2	1	3	1		4		#NULL!	4	3	#NULL!	#NULL!	7	0	0	0	0	0	0	1	0	0	2	#NULL!		5	4	12583
1	2	4			Adigrat_GH	2	0	2	1		2	2	5	5	3	2	3	0	0	3	1	2	1	2	5		3		#NULL!	3	2	#NULL!	#NULL!	4	0	0	0	1	0	0	0	0	0	2	#NULL!		17	8	8071
1	2	4			Adigrat_GH	2	0	1	1		2	2	5	3	2	1	1	0	0	1	1	2	1	2	4		3		#NULL!	3	2	#NULL!	#NULL!	1	1	0	0	0	0	0	0	0	0	2	#NULL!		7	3	8020
1	3	3		Firesemaetat_PH		2	0	2	1		2	2	5	6	3	2	3	0	0	3	1	1	2	2	2		2		#NULL!	2	1	#NULL!	#NULL!	4	0	0	0	1	0	0	0	0	0	2	#NULL!		8	6	7071
1	3	3		Firesemaetat_PH		1	1	4	1		2	2	1	5	3	2	2	0	0	2	1	1	2	2	1		2		#NULL!	2	1	#NULL!	#NULL!	9	0	0	0	0	0	0	0	0	1	2	#NULL!		29	24	8017
1	3	3		Firesemaetat_PH		2	0	1	3		1	1	#NULL!	1	1	1	0	0	0	0	2	2	1	2	4		3		#NULL!	3	2	#NULL!	#NULL!	1	1	0	0	0	0	0	0	0	0	2	#NULL!		3	3	7071
1	2	4			Adwa_GH	2	0	1	1		2	2	5	6	3	2	1	0	1	2	1	2	3	3	4		3		#NULL!	3	2	#NULL!	#NULL!	4	0	0	0	1	0	0	0	0	0	2	#NULL!		4	4	7071
1	1	5				1	1	1	2		1	1	#NULL!	9	3	2	2	2	4	8	1	2	3	3	5		3		#NULL!	3	2	#NULL!	#NULL!	3	0	0	1	0	0	0	0	0	0	2	#NULL!		3	2	7071
1	1	5				2	0	1	1		2	2	5	2	1	1	0	0	0	0	1	1	1	3	4		3		#NULL!	3	2	#NULL!	#NULL!	2	0	1	0	0	0	0	0	0	0	2	#NULL!		6	3	8017
1	3	3		Mekoni_PH		1	1	1	1		1	1	#NULL!	1	1	1	0	0	0	0	2	2	1	3	3		#NULL!		1	6	4	#NULL!	#NULL!	4	0	0	0	1	0	0	0	0	0	2	#NULL!		2	1	9056
1	2	4			LKGH	1	1	2	1		2	2	1	5	3	2	3	0	0	3	1	2	1	3	1		3		#NULL!	3	2	#NULL!	#NULL!	4 7	0	0	0	1	0	0	1	0	0	2	#NULL!		12	5	9056
1	3	3		Mekoni_PH		2	0	2	1		2	2	5	3	2	1	1	0	1	2	1	2	1	3	4		3		#NULL!	3	2	#NULL!	#NULL!	3	0	0	1	0	0	0	0	0	0	2	#NULL!		6	3	7000
1	3	3		Mekoni_PH		2	0	2	2		2	2	3	1	1	1	0	0	0	0	2	1	1	2	4		3		#NULL!	3	2	#NULL!	#NULL!	1 3 9	1	0	1	0	0	0	0	0	1	2	#NULL!		10	5	7071
1	3	3		Mekoni_PH		1	1	1	1		1	1	#NULL!	1	1	1	0	0	0	0	2	1	1	3	4		3		#NULL!	3	2	#NULL!	#NULL!	3	0	0	1	0	0	0	0	0	0	2	#NULL!		6	6	7071
1	1	5				2	0	1	1		1	1	#NULL!	1	1	1	0	0	0	0	2	2	1	3	4		3		#NULL!	3	2	#NULL!	#NULL!	2	0	1	0	0	0	0	0	0	0	2	#NULL!		6	4	5056
1	1	5				2	0	2	4		2	2	5	3	2	1	1	0	0	1	1	2	1	2	4		3		#NULL!	3	2	#NULL!	#NULL!	2	0	1	0	0	0	0	0	0	0	2	#NULL!		10	6	7071
1	1	5				2	0	2	1		2	2	5	5	3	2	3	0	0	3	1	1	2	2	4		3		#NULL!	3	2	#NULL!	#NULL!	2	0	1	0	0	0	0	0	0	0	2	#NULL!		9	7	7071
1	3	3		Freweyni_PH		2	0	1	1		1	1	#NULL!	1	1	1	0	0	0	0	2	2	1	3	4		2		#NULL!	2	1	#NULL!	#NULL!	1	1	0	0	0	0	0	0	0	0	2	#NULL!		5	5	5357
1	3	3		Freweyni_PH		2	0	1	1		2	2	5	4	2	1	2	0	0	2	1	2	1	3	4		2		#NULL!	2	1	#NULL!	#NULL!	3	0	0	1	0	0	0	0	0	0	2	#NULL!		7	5	6198
1	3	3		Freweyni_PH		1	1	1	1		1	1	#NULL!	1	1	1	0	0	0	0	1	2	3	4	6		3		#NULL!	3	2	#NULL!	#NULL!	7	0	0	0	0	0	0	1	0	0	2	#NULL!		5	5	5260
1	3	3		Freweyni_PH		2	0	2	1		2	2	5	4	2	1	2	0	0	2	2	2	1	4	1		3		#NULL!	3	2	#NULL!	#NULL!	9	0	0	0	0	0	0	0	0	1	2	#NULL!		16	5	9056
1	3	3		Freweyni_PH		2	0	1	1		1	1	#NULL!	1	1	1	0	0	0	0	2	2	1	4	4		2		#NULL!	2	1	#NULL!	#NULL!	4	0	0	0	1	0	0	0	0	0	2	#NULL!		7	5	5391
1	2	4			Suhul_GH	2	0	2	1		2	2	5	4	2	1	2	0	0	2	1	2	1	2	4		3		#NULL!	3	2	#NULL!	#NULL!	1	1	0	0	0	0	0	0	0	0	2	#NULL!		6	4	6005
1	4	2				1	1	2	1		2	2	5	5	3	2	3	1	0	4	1	2	1	3	2		2		#NULL!	2	1	#NULL!	#NULL!	1	1	0	0	0	0	0	0	0	0	2	#NULL!		9	4	5358
1	4	2				2	0	1	1		2	2	5	3	2	1	1	0	0	1	1	2	1	3	4		2		#NULL!	2	1	#NULL!	#NULL!	1	1	0	0	0	0	0	0	0	0	2	#NULL!		5	3	4700
1	4	2				2	0	1	1		2	2	5	4	2	1	2	1	0	3	1	2	1	3	4		2		#NULL!	2	1	#NULL!	#NULL!	9	0	0	0	0	0	0	0	0	1	2	#NULL!		9	8	4700
1	4	2				2	0	2	1		2	2	5	2	1	1	0	0	0	0	1	2	1	3	4		2		#NULL!	2	1	#NULL!	#NULL!	1	1	0	0	0	0	0	0	0	0	2	#NULL!		4	3	4700
1	4	2				2	0	3	1		2	2	5	5	3	2	3	0	0	3	1	2	1	3	7		1		#NULL!	1	1	#NULL!	#NULL!	8	0	0	0	0	0	0	0	1	0	2	#NULL!		17	10	8017
1	1	5				2	0	2	4		1	1	#NULL!	1	1	1	0	0	0	0	2	2	1	2	4		3		#NULL!	3	2	#NULL!	#NULL!	6	0	0	0	0	0	1	0	0	0	1	10	team leader	10	10	9056
1	1	5				2	0	1	1		1	1	#NULL!	5	3	2	2	1	0	3	1	1	2	2	4		4		#NULL!	4	3	#NULL!	#NULL!	6	0	0	0	0	0	1	0	0	0	2	#NULL!		4	4	8017
1	1	5				1	1	3	1		2	2	5	6	3	2	2	0	0	2	1	1	1	2	4		3		#NULL!	3	2	#NULL!	#NULL!	6	0	0	0	0	0	1	0	0	0	2	#NULL!		18	15	9056
1	1	5				1	1	2	1		2	2	5	5	3	2	3	0	0	3	1	1	2	3	4		3		#NULL!	3	2	#NULL!	#NULL!	6	0	0	0	0	0	1	0	0	0	2	#NULL!		12	12	9056
1	1	5				1	1	3	1		2	2	5	5	3	2	3	0	0	3	1	1	2	3	4		3		#NULL!	3	2	#NULL!	#NULL!	6	0	0	0	0	0	1	0	0	0	2	#NULL!		10	10	9056
1	3	3		Samre_PH		2	0	1	1		2	2	3	2	1	1	1	0	0	1	1	2	1	2	4		3		#NULL!	3	2	#NULL!	#NULL!	4	0	0	0	1	0	0	0	0	0	2	#NULL!		4	2	7071
1	3	3		Samre_PH		2	0	1	1		1	1	#NULL!	1	1	1	0	0	0	0	2	2	1	2	5		3		#NULL!	3	2	#NULL!	#NULL!	5	0	0	0	0	1	0	0	0	0	2	#NULL!		4	3	7071
1	3	3		Samre_PH		2	0	4	1		4	3	#NULL!	6	3	2	1	0	3	4	1	1	2	3	4		2		#NULL!	2	1	#NULL!	#NULL!	1	1	0	0	0	0	0	0	0	0	2	#NULL!		20	10	8017
1	2	4			LKGH	2	0	1	1		2	2	5	3	2	1	1	0	0	1	1	2	1	3	4		3		#NULL!	3	2	#NULL!	#NULL!	3	0	0	1	0	0	0	0	0	0	2	#NULL!		3	2	7071
1	2	4			Adigrat_GH	2	0	2	1		2	2	3	6	3	2	4	0	0	4	1	2	1	3	4		3		#NULL!	3	2	#NULL!	#NULL!	3	0	0	1	0	0	0	0	0	0	2	#NULL!		10	10	8017
1	1	5				2	0	2	1		2	2	5	4	2	1	2	0	0	2	1	2	1	3	4		3		#NULL!	3	2	#NULL!	#NULL!	3	0	0	1	0	0	0	0	0	0	2	#NULL!		10	9	8017
1	1	5				1	1	2	1		1	1	#NULL!	1	1	1	0	0	0	0	2	2	1	3	4		3		#NULL!	3	2	#NULL!	#NULL!	3	0	0	1	0	0	0	0	0	0	2	#NULL!		10	7	8017
1	1	5				1	1	3	1		2	2	5	6	3	2	4	0	0	4	1	2	4	2	3		#NULL!		3	8	5	#NULL!	4	2	0	1	0	0	0	0	0	0	0	2	#NULL!		16	16	18000
1	1	5				2	0	2	1		1	1	#NULL!	7	3	2	0	0	0	0	1	2	3	2	4		3		#NULL!	3	2	#NULL!	#NULL!	3	0	0	1	0	0	0	0	0	0	2	#NULL!		6	5	8017
1	1	5				1	1	2	1		2	2	5	4	2	1	2	0	0	2	1	2	1	3	3		#NULL!		2	7	5	4	#NULL!	3 4 1 6	1	0	1	1	0	1	0	0	0	1	10	Undergraduate Coordinator	8	8	16971
1	3	3		Firesemaetat_PH		1	1	2	1		2	2	5	4	2	1	1	0	1	2	1	2	1	2	8	IESO	5		#NULL!	5	3	#NULL!	#NULL!	2	0	1	0	0	0	0	0	0	0	1	6		12	1	13926
1	1	5				1	1	2	1		1	1	#NULL!	1	1	1	0	0	0	0	2	2	1	3	1		3		#NULL!	3	2	#NULL!	#NULL!	9	0	0	0	0	0	0	0	0	1	2	#NULL!		9	3	9056
1	1	5				1	1	1	1		1	1	#NULL!	1	1	1	0	0	0	0	2	2	1	2	1		3		#NULL!	3	2	#NULL!	#NULL!	9	0	0	0	0	0	0	0	0	1	2	#NULL!		7	2	8063
1	3	3		Firesemaetat_PH		2	0	1	1		1	1	#NULL!	1	1	1	0	0	0	0	2	2	1	3	4		3		#NULL!	3	2	#NULL!	#NULL!	4	0	0	0	1	0	0	0	0	0	2	#NULL!		3	3	7071
1	1	5				2	0	2	1		2	2	5	4	2	1	2	0	0	2	1	2	1	2	5		3		#NULL!	3	2	#NULL!	#NULL!	3 9	0	0	1	0	0	0	0	0	1	1	2		7	5	8017
1	1	5				1	1	1	1		2	2	5	2	1	1	0	0	0	0	1	2	1	3	8	Aneshtetist	3		#NULL!	3	2	#NULL!	#NULL!	2	0	1	0	0	0	0	0	0	0	2	#NULL!		4	4	9056
1	2	4			Mekelle_GH	1	1	2	1		1	1	#NULL!	4	2	1	0	1	0	1	1	1	3	2	3		#NULL!		1	6	4	#NULL!	#NULL!	1	1	0	0	0	0	0	0	0	0	1	1		5	4	9286
1	4	2				2	0	1	1		2	2	5	2	1	1	0	0	0	0	1	1	1	3	6		3		#NULL!	3	2	#NULL!	#NULL!	1 4 3 7	1	0	1	1	0	0	1	0	0	2	#NULL!		4	4	8705
1	2	4			LKGH	1	1	3	2		1	1	#NULL!	4	2	1	2	1	0	3	1	2	3	3	4		3		#NULL!	3	2	#NULL!	#NULL!	4 7	0	0	0	1	0	0	1	0	0	2	#NULL!		9	9	9056
1	2	4			LKGH	2	0	1	1		2	2	5	3	2	1	1	0	0	1	2	1	2	2	4		3		#NULL!	3	2	#NULL!	#NULL!	4 7	0	0	0	1	0	0	1	0	0	2	#NULL!		7	1	8017
1	2	4			Mekelle_GH	1	1	2	1		2	2	5	4	2	1	2	0	0	2	1	2	1	2	2		4		#NULL!	4	3	#NULL!	#NULL!	4	0	0	0	1	0	0	0	0	0	1	5		9	2	1305
1	2	4			Mekelle_GH	2	0	1	1		2	2	5	2	1	1	0	0	0	0	1	2	1	2	6		3		#NULL!	3	2	#NULL!	#NULL!	4	0	0	0	1	0	0	0	0	0	2	#NULL!		2	1	6071
1	2	4			Mekelle_GH	1	1	1	1		1	1	#NULL!	5	3	2	3	0	0	3	1	1	3	2	6		3		#NULL!	3	2	#NULL!	#NULL!	4	0	0	0	1	0	0	0	0	0	2	#NULL!		2	2	6067
1	2	4			Mekelle_GH	2	0	2	1		2	2	5	6	3	2	3	0	0	3	1	1	2	3	2		3		#NULL!	3	2	#NULL!	#NULL!	9	0	0	0	0	0	0	0	0	1	2	#NULL!		8	2	8017
1	3	3		Semema_PH		1	1	4	1		2	2	1	4	2	1	2	0	0	2	1	1	2	3	8	Master of Healthcare and Hospital Admnistration	4		#NULL!	4	3	#NULL!	#NULL!	9	0	0	0	0	0	0	0	0	1	1	8		32	8	14400
1	4	2				2	0	2	1		2	2	5	4	2	1	2	0	0	2	1	1	2	2	5		2		#NULL!	2	1	#NULL!	#NULL!	5	0	0	0	0	1	0	0	0	0	2	#NULL!		10	8	7071
1	3	3		Freweyni_PH		2	0	1	1		2	2	3	4	2	1	2	0	0	2	1	2	1	4	4		3		#NULL!	3	2	#NULL!	#NULL!	3	0	0	1	0	0	0	0	0	0	2	#NULL!		5	5	7071
1	4	2				2	0	1	1		2	2	5	2	1	1	0	0	0	0	2	1	1	3	4		2		#NULL!	2	1	#NULL!	#NULL!	4	0	0	0	1	0	0	0	0	0	2	#NULL!		5	2	5358
1	4	2				2	0	1	1		2	2	5	3	2	1	1	0	0	1	2	1	1	2	4		3		#NULL!	3	2	#NULL!	#NULL!	4	0	0	0	1	0	0	0	0	0	2	#NULL!		7	4	7071
1	4	2				2	0	4	1		4	3	#NULL!	2	1	1	0	0	0	0	2	1	2	2	4		2		#NULL!	2	1	#NULL!	#NULL!	1	1	0	0	0	0	0	0	0	0	2	#NULL!		18	10	7071
1	5	1	Betesemaeti			2	0	1	1		2	2	7	3	2	1	1	0	0	1	2	1	1	3	7		1		#NULL!	1	1	#NULL!	#NULL!	8	0	0	0	0	0	0	0	1	0	2	#NULL!		7	7	5338
1	3	3		Semema_PH		2	0	1	1		2	2	7	3	2	1	1	0	0	1	2	1	1	2	4		3		#NULL!	3	2	#NULL!	#NULL!	1	1	0	0	0	0	0	0	0	0	2	#NULL!		3	3	5319
1	3	3		Semema_PH		1	1	2	1		2	2	7	3	2	1	1	0	0	1	1	1	1	3	4		3		#NULL!	3	2	#NULL!	#NULL!	7	0	0	0	0	0	0	1	0	0	1	2		4	4	7071
1	3	3		Freweyni_PH		2	0	1	1		2	2	5	4	2	1	2	0	0	2	1	2	1	4	5		2		#NULL!	2	1	#NULL!	#NULL!	5	0	0	0	0	1	0	0	0	0	2	#NULL!		6	4	6161
1	4	2				1	1	2	1		2	2	5	3	2	1	1	0	0	1	1	2	1	2	4		3		#NULL!	3	2	#NULL!	#NULL!	4	0	0	0	1	0	0	0	0	0	2	#NULL!		7	5	8017
1	4	2				1	1	3	1		2	2	1	4	2	1	1	0	1	2	1	2	1	2	6		3		#NULL!	3	2	#NULL!	#NULL!	4	0	0	0	1	0	0	0	0	0	2	#NULL!		15	4	10056
1	2	4			Adigrat_GH	1	1	1	1		2	2	5	3	2	1	1	0	0	1	1	2	1	2	5		3		#NULL!	3	2	#NULL!	#NULL!	5	0	0	0	0	1	0	0	0	0	2	#NULL!		6	3	7071
1	2	4			Adigrat_GH	2	0	1	1		2	2	3	2	1	1	0	0	0	0	1	2	1	2	5		3		#NULL!	3	2	#NULL!	#NULL!	5	0	0	0	0	1	0	0	0	0	2	#NULL!		5	5	7071
1	2	4			LKGH	1	1	2	1		2	2	7	4	2	1	2	0	0	2	1	2	1	3	4		3		#NULL!	3	2	#NULL!	#NULL!	3	0	0	1	0	0	0	0	0	0	2	#NULL!		5	5	7071
1	2	4			LKGH	1	1	4	1		2	2	6	4	2	1	2	0	0	2	1	2	1	3	4		3		#NULL!	3	2	#NULL!	#NULL!	4	0	0	0	1	0	0	0	0	0	1	4		23	18	9056
1	2	4			LKGH	2	0	4	1		3	3	#NULL!	2	1	1	0	0	1	1	2	1	2	3	4		3		#NULL!	3	2	#NULL!	#NULL!	9	0	0	0	0	0	0	0	0	1	2	#NULL!		20	11	9066
1	2	4			LKGH	1	1	2	1		2	2	7	8	3	2	4	1	1	6	1	1	2	2	1		3		#NULL!	3	2	#NULL!	#NULL!	9	0	0	0	0	0	0	0	0	1	2	#NULL!		10	5	10150
1	2	4			LKGH	2	0	2	1		2	2	5	6	3	2	3	0	1	4	2	2	1	3	4		3		#NULL!	3	2	#NULL!	#NULL!	3	0	0	1	0	0	0	0	0	0	2	#NULL!		10	10	8017
1	2	4			LKGH	2	0	2	1		2	2	5	4	2	1	2	0	0	2	1	2	1	2	4		3		#NULL!	3	2	#NULL!	#NULL!	3	0	0	1	0	0	0	0	0	0	1	6		11	3	6193
1	2	4			LKGH	1	1	2	1		2	2	5	4	2	1	2	0	0	2	1	2	1	2	4		3		#NULL!	3	2	#NULL!	#NULL!	4	0	0	0	1	0	0	0	0	0	2	#NULL!		8	2	7071
1	2	4			LKGH	1	1	2	1		1	1	#NULL!	1	1	1	0	0	0	0	2	2	1	2	8	Ophthalmic related	3		#NULL!	3	2	#NULL!	#NULL!	9	0	0	0	0	0	0	0	0	1	2	#NULL!		10	4	9050
1	2	4			LKGH	1	1	4	1		2	2	5	6	3	2	4	0	0	4	1	1	2	3	8	Ophthalmic related	4		#NULL!	4	3	#NULL!	#NULL!	9	0	0	0	0	0	0	0	0	1	1	4		29	26	11900
1	2	4			LKGH	1	1	2	1		2	2	1	5	3	2	2	1	0	3	1	2	4	2	3		#NULL!		2	7	5	4	#NULL!	7	0	0	0	0	0	0	1	0	0	2	#NULL!		8	2	12200
1	2	4			LKGH	1	1	2	1		1	1	#NULL!	1	1	1	0	0	0	0	2	2	4	3	8	Environmental Health	3		#NULL!	3	2	#NULL!	#NULL!	9	0	0	0	0	0	0	0	0	1	1	6		8	8	6300
1	4	2				1	1	1	1		1	1	#NULL!	1	1	1	0	0	0	0	2	2	1	3	1		2		#NULL!	2	1	#NULL!	#NULL!	4	0	0	0	1	0	0	0	0	0	2	#NULL!		4	4	5358
1	4	2				2	0	1	1		2	2	5	4	2	1	2	0	0	2	2	2	1	5	4		2		#NULL!	2	1	#NULL!	#NULL!	1	1	0	0	0	0	0	0	0	0	2	#NULL!		8	8	6193
1	4	2				1	1	2	1		2	2	1	4	2	1	2	0	0	2	2	2	1	3	2		2		#NULL!	2	1	#NULL!	#NULL!	9	0	0	0	0	0	0	0	0	1	2	#NULL!		10	10	7071
1	4	2				2	0	1	1		2	2	3	3	2	1	2	0	0	2	2	2	3	3	4		2		#NULL!	2	1	#NULL!	#NULL!	4	0	0	0	1	0	0	0	0	0	2	#NULL!		7	7	6193
1	2	4			LKGH	1	1	3	1		1	1	#NULL!	1	1	1	0	0	0	0	2	1	4	1	3		#NULL!		2	7	5	5	#NULL!	7	0	0	0	0	0	0	1	0	0	2	#NULL!		16	9	13400
1	2	4			LKGH	1	1	2	1		2	2	1	3	2	1	1	0	0	1	2	2	1	2	4		3		#NULL!	3	2	#NULL!	#NULL!	9	0	0	0	0	0	0	0	0	1	1	6		7	7	6000
1	4	2				1	1	1	1		1	1	#NULL!	1	1	1	0	0	0	0	2	2	1	3	4		2		#NULL!	2	1	#NULL!	#NULL!	4	0	0	0	1	0	0	0	0	0	1	7		6	6	6193
1	2	4			Adwa_GH	2	0	2	1		2	2	6	5	3	2	2	0	1	3	2	2	1	2	4		3		#NULL!	3	2	#NULL!	#NULL!	2	0	1	0	0	0	0	0	0	0	2	#NULL!		4	4	5300
1	2	4			Adwa_GH	2	0	1	1		2	2	6	5	3	2	3	0	0	3	1	2	1	3	4		3		#NULL!	3	2	#NULL!	#NULL!	3	0	0	1	0	0	0	0	0	0	2	#NULL!		5	3	7071
1	2	4			Adwa_GH	2	0	1	1		2	2	3	3	2	1	1	0	0	1	1	2	3	2	4		3		#NULL!	3	2	#NULL!	#NULL!	3	0	0	1	0	0	0	0	0	0	2	#NULL!		4	4	5300
1	2	4			Adwa_GH	2	0	1	1		1	1	#NULL!	1	1	1	0	0	0	0	2	2	1	2	5		4		#NULL!	4	3	#NULL!	#NULL!	2	0	1	0	0	0	0	0	0	0	2	#NULL!		5	1	1051
1	2	4			Adwa_GH	1	1	3	1		2	2	1	4	2	1	2	0	0	2	1	1	2	3	5		3		#NULL!	3	2	#NULL!	#NULL!	5	0	0	0	0	1	0	0	0	0	1	10	PMTCT focal person	22	12	9056
1	4	2				2	0	2	1		2	2	5	4	2	1	2	0	0	2	1	2	1	2	7		2		#NULL!	2	1	#NULL!	#NULL!	8	0	0	0	0	0	0	0	1	0	2	#NULL!		10	5	9056
1	1	5				2	0	3	1		2	2	5	5	3	2	2	0	1	3	1	2	1	2	5		3		#NULL!	3	2	#NULL!	#NULL!	5	0	0	0	0	1	0	0	0	0	2	#NULL!		18	8	9056
1	1	5				2	0	3	1		2	2	5	6	3	2	2	0	1	3	1	1	2	2	4		3		#NULL!	3	2	#NULL!	#NULL!	3	0	0	1	0	0	0	0	0	0	2	#NULL!		17	9	9056
1	1	5				2	0	3	1		2	2	5	4	2	1	1	0	1	2	1	2	1	2	4		3		#NULL!	3	2	#NULL!	#NULL!	4	0	0	0	1	0	0	0	0	0	2	#NULL!		10	6	9056
1	1	5				2	0	2	1		2	2	5	5	3	2	3	0	0	3	1	1	2	3	4		3		#NULL!	3	2	#NULL!	#NULL!	4 9	0	0	0	1	0	0	0	0	1	2	#NULL!		11	9	9056
1	1	5				2	0	1	1		2	2	6	4	2	1	2	0	0	2	1	2	1	4	4		3		#NULL!	3	2	#NULL!	#NULL!	4 9	0	0	0	1	0	0	0	0	1	2	#NULL!		6	4	7000
1	1	5				2	0	2	1		2	2	7	3	2	1	1	0	1	2	1	2	1	5	4		3		#NULL!	3	2	#NULL!	#NULL!	9	0	0	0	0	0	0	0	0	1	2	#NULL!		12	7	9056
1	1	5				2	0	3	1		2	2	3	5	3	2	2	1	1	4	1	1	2	2	4		3		#NULL!	3	2	#NULL!	#NULL!	9	0	0	0	0	0	0	0	0	1	2	#NULL!		11	6	9056
1	1	5				2	0	3	1		2	2	5	6	3	2	3	0	1	4	1	1	1	4	4		3		#NULL!	3	2	#NULL!	#NULL!	4 9	0	0	0	1	0	0	0	0	1	2	#NULL!		13	6	9056
1	1	5				2	0	3	1		2	2	3	4	2	1	2	0	1	3	1	2	1	3	4		3		#NULL!	3	2	#NULL!	#NULL!	4 9	0	0	0	1	0	0	0	0	1	2	#NULL!		13	5	9056
1	5	1	Shewit lemlem			2	0	2	1		2	2	6	5	3	2	3	0	0	3	1	1	2	2	7		2		#NULL!	2	1	#NULL!	#NULL!	8	0	0	0	0	0	0	0	1	0	2	#NULL!		16	16	9058
1	4	2				2	0	1	1		1	1	#NULL!	1	1	1	0	0	0	0	2	2	1	2	4		2		#NULL!	2	1	#NULL!	#NULL!	4	0	0	0	1	0	0	0	0	0	2	#NULL!		7	5	4774
1	4	2				2	0	1	1		2	2	5	2	1	1	0	0	0	0	2	2	1	3	4		2		#NULL!	2	1	#NULL!	#NULL!	4	0	0	0	1	0	0	0	0	0	2	#NULL!		8	7	4776
1	4	2				1	1	3	1		2	2	1	6	3	2	2	1	0	3	1	2	1	3	4		3		#NULL!	3	2	#NULL!	#NULL!	7	0	0	0	0	0	0	1	0	0	2	#NULL!		10	9	9785
1	4	2				2	0	1	1		2	2	5	3	2	1	1	0	0	1	1	2	1	3	2		2		#NULL!	2	1	#NULL!	#NULL!	9	0	0	0	0	0	0	0	0	1	2	#NULL!		5	3	4776
1	5	1	Gororo Health Post			2	0	1	1		2	2	5	3	2	1	1	0	0	1	1	2	1	3	7		2		#NULL!	2	1	#NULL!	#NULL!	8	0	0	0	0	0	0	0	1	0	2	#NULL!		6	3	5100
1	5	1	Dedere Health Post			2	0	1	1		2	2	5	4	2	1	2	0	0	2	1	2	1	2	7		2		#NULL!	2	1	#NULL!	#NULL!	8	0	0	0	0	0	0	0	1	0	2	#NULL!		3	3	5358
1	5	1	Newi Health Post (Dedere Health Post)			2	0	1	1		2	2	5	3	2	1	1	0	0	1	1	1	1	2	7		1		#NULL!	1	1	#NULL!	#NULL!	8	0	0	0	0	0	0	0	1	0	2	#NULL!		6	6	6193
1	2	4			LKGH	1	1	2	1		2	2	7	2	1	1	0	0	0	0	1	2	1	3	4		3		#NULL!	3	2	#NULL!	#NULL!	1	1	0	0	0	0	0	0	0	0	1	1		4	4	7071
1	2	4			LKGH	2	0	1	1		1	1	#NULL!	6	3	2	3	0	0	3	1	2	4	2	3		#NULL!		1	6	4	#NULL!	#NULL!	1	1	0	0	0	0	0	0	0	0	2	#NULL!		1	1	9056
[truncated: 367 more rows]
[truncated: 113 more columns]
